# Supplementary material for: Bacterial Succession on Sinking Particles in the Ocean's Interior
Source: Front Microbiol. 2017 Nov 24;8:2269. doi: 10.3389/fmicb.2017.02269 (PMC5706468; doi:10.3389/fmicb.2017.02269)
Supplement: Supplementary file 2 [file DataSheet1.XLSX]

## Sheet: Table_S1a_Padj_p0.01_SSU
Dead_vs_Live														Deep_vs_Shallow														HD5_vs_HD9
Domain	Phylum	Class	Order	Family	Genus	Taxon	baseMean	log2FoldChange	lfcSE	stat	pvalue	padj		Domain	Phylum	Class	Order	Family	Genus	Taxon	baseMean	log2FoldChange	lfcSE	stat	pvalue	padj		Domain	Phylum	Class	Order	Family	Genus	Taxon	baseMean	log2FoldChange	lfcSE	stat	pvalue	padj
Archaea	Euryarchaeota	Halobacteria	Halobacteriales	Halobacteriaceae	Halorhabdus	Archaea;Euryarchaeota;Halobacteria;Halobacteriales;Halobacteriaceae;Halorhabdus	9.60033	-3.95787	0.592757	-6.67704	2.43814e-11	8.93427e-09		Bacteria	Proteobacteria	Epsilonproteobacteria	Campylobacterales	Campylobacteraceae	Arcobacter	Bacteria;Proteobacteria;Epsilonproteobacteria;Campylobacterales;Campylobacteraceae;Arcobacter	41.0825	3.80896	0.679581	5.60487	2.08405e-08	0.000122188		Bacteria	Proteobacteria	Gammaproteobacteria	Oceanospirillales	Kangiella	Kangiellageojedonensis	Bacteria;Proteobacteria;Gammaproteobacteria;Oceanospirillales;Kangiella;Kangiellageojedonensis	7.32297	-4.21766	0.804982	-5.23945	1.6106e-07	0.00049419
Archaea	Thaumarchaeota	TerrestrialHotSpringGp(THSCG)			unculturedarchaeon(TerrestrialHotSpringGp(THSCG))	Archaea;Thaumarchaeota;TerrestrialHotSpringGp(THSCG);;;unculturedarchaeon(TerrestrialHotSpringGp(THSCG))	13.4388	-2.16368	0.470332	-4.60032	4.21849e-06	0.000603244		Eukaryota	Ciliophora	Intramacronucleata	Conthreep	Oligohymenophorea	uncultured(Scuticociliatia)	Eukaryota;Ciliophora;Intramacronucleata;Conthreep;Oligohymenophorea;uncultured(Scuticociliatia)	3.94938	3.53193	0.673036	5.24776	1.53959e-07	0.000451331		Bacteria	Proteobacteria	Gammaproteobacteria	Oceanospirillales	Kangiella	Kangiellasediminilitoris	Bacteria;Proteobacteria;Gammaproteobacteria;Oceanospirillales;Kangiella;Kangiellasediminilitoris	9.21092	-4.26872	0.816041	-5.23102	1.68579e-07	0.00049419
Bacteria	Proteobacteria	Epsilonproteobacteria	Campylobacterales	Campylobacteraceae	Arcobacter	Bacteria;Proteobacteria;Epsilonproteobacteria;Campylobacterales;Campylobacteraceae;Arcobacter	41.0825	4.69627	0.761558	6.16667	6.9744e-10	1.77787e-07
Bacteria	Spirochaetae	Spirochaetes	Spirochaetales	Brachyspiraceae	Brachyspira	Bacteria;Spirochaetae;Spirochaetes;Spirochaetales;Brachyspiraceae;Brachyspira	3.67265	2.81881	0.724104	3.89283	9.90831e-05	0.00806839
Bacteria	Chloroflexi	Thermomicrobia	JG30-KF-CM45		unculturedbacterium(JG30-KF-CM45)	Bacteria;Chloroflexi;Thermomicrobia;JG30-KF-CM45;;unculturedbacterium(JG30-KF-CM45)	3.78496	2.55361	0.609354	4.19069	2.78109e-05	0.00313568
Bacteria	Bacteroidetes	Flavobacteriia	Flavobacteriales	Flavobacteriaceae	Myroides	Bacteria;Bacteroidetes;Flavobacteriia;Flavobacteriales;Flavobacteriaceae;Myroides	168.855	-1.30865	0.328156	-3.9879	6.6662e-05	0.00610686
Bacteria	Tenericutes	Mollicutes	Mycoplasmatales	Mycoplasmataceae	Ureaplasma	Bacteria;Tenericutes;Mollicutes;Mycoplasmatales;Mycoplasmataceae;Ureaplasma	149.173	-1.33142	0.337023	-3.95053	7.79769e-05	0.00672321
Bacteria	Cyanobacteria	Chloroplast			Cylindrothecaclosterium	Bacteria;Cyanobacteria;Chloroplast;;;Cylindrothecaclosterium	318.092	-1.35197	0.310173	-4.35875	1.30808e-05	0.00156515
Bacteria	Firmicutes	Bacilli	Lactobacillales	Streptococcaceae	Streptococcus	Bacteria;Firmicutes;Bacilli;Lactobacillales;Streptococcaceae;Streptococcus	687.32	-1.39179	0.341885	-4.07094	4.68231e-05	0.00471093
Bacteria	Firmicutes	Bacilli	Lactobacillales	Lactobacillaceae	Pediococcus	Bacteria;Firmicutes;Bacilli;Lactobacillales;Lactobacillaceae;Pediococcus	26.8264	-1.41418	0.342477	-4.12927	3.63919e-05	0.00385934
Bacteria	Cyanobacteria	Chloroplast			Phaseolusacutifolius(teparybean)	Bacteria;Cyanobacteria;Chloroplast;;;Phaseolusacutifolius(teparybean)	143.374	-1.44937	0.329928	-4.393	1.11798e-05	0.00136557
Bacteria	Proteobacteria	Gammaproteobacteria	Pseudomonadales	Pseudomonadaceae	Pseudomonas	Bacteria;Proteobacteria;Gammaproteobacteria;Pseudomonadales;Pseudomonadaceae;Pseudomonas	52.9848	-1.4826	0.274968	-5.39191	6.97132e-08	1.23857e-05
Bacteria	Proteobacteria	Gammaproteobacteria	Enterobacteriales	Enterobacteriaceae	Enterobacter	Bacteria;Proteobacteria;Gammaproteobacteria;Enterobacteriales;Enterobacteriaceae;Enterobacter	41.4652	-1.48554	0.347653	-4.27305	1.92817e-05	0.00226098
Bacteria	Proteobacteria	Gammaproteobacteria	Pseudomonadales	Moraxellaceae	Acinetobacter	Bacteria;Proteobacteria;Gammaproteobacteria;Pseudomonadales;Moraxellaceae;Acinetobacter	14.2066	-1.51816	0.366855	-4.13832	3.49853e-05	0.0037985
Bacteria	Proteobacteria	Gammaproteobacteria	Oceanospirillales	Hahellaceae	Endozoicomonas	Bacteria;Proteobacteria;Gammaproteobacteria;Oceanospirillales;Hahellaceae;Endozoicomonas	11.824	-1.60171	0.408409	-3.92183	8.788e-05	0.00736058
Bacteria	Proteobacteria	Betaproteobacteria	Burkholderiales	Comamonadaceae	Caenimonas	Bacteria;Proteobacteria;Betaproteobacteria;Burkholderiales;Comamonadaceae;Caenimonas	44.0132	-1.63707	0.276094	-5.92938	3.04084e-09	6.69804e-07
Bacteria	Proteobacteria	Betaproteobacteria	Burkholderiales	Burkholderiaceae	Cupriavidus	Bacteria;Proteobacteria;Betaproteobacteria;Burkholderiales;Burkholderiaceae;Cupriavidus	54.5997	-1.81636	0.457235	-3.97248	7.11283e-05	0.00622426
Bacteria	Proteobacteria	Deltaproteobacteria	GR-WP33-30		uncultureddeltaproteobacterium(GR-WP33-30)	Bacteria;Proteobacteria;Deltaproteobacteria;GR-WP33-30;;uncultureddeltaproteobacterium(GR-WP33-30)	7.83249	-1.96099	0.414088	-4.73568	2.18319e-06	0.000320002
Bacteria		Actinobacteria	Micromonosporales	Micromonosporaceae	Actinoplanes	Bacteria;;Actinobacteria;Micromonosporales;Micromonosporaceae;Actinoplanes	22.8817	-2.10055	0.315808	-6.65135	2.90411e-11	1.00158e-08
Bacteria	Proteobacteria	Alphaproteobacteria	Rickettsiales	mitochondria	Cenchrusamericanus	Bacteria;Proteobacteria;Alphaproteobacteria;Rickettsiales;mitochondria;Cenchrusamericanus	37.6068	-2.10345	0.312073	-6.74025	1.58114e-11	6.62159e-09
Bacteria	Proteobacteria	Alphaproteobacteria	Rickettsiales	mitochondria	Phaseolusacutifolius(teparybean)	Bacteria;Proteobacteria;Alphaproteobacteria;Rickettsiales;mitochondria;Phaseolusacutifolius(teparybean)	17.2604	-2.13577	0.313728	-6.80769	9.91758e-12	5.28607e-09
Bacteria	Planctomycetes	Planctomycetacia	Planctomycetales	Planctomycetaceae	Singulisphaera	Bacteria;Planctomycetes;Planctomycetacia;Planctomycetales;Planctomycetaceae;Singulisphaera	19.4414	-2.50944	0.417974	-6.0038	1.92746e-09	4.70863e-07
Bacteria	Proteobacteria	Betaproteobacteria	Burkholderiales	Oxalobacteraceae	Herminiimonas	Bacteria;Proteobacteria;Betaproteobacteria;Burkholderiales;Oxalobacteraceae;Herminiimonas	5.07126	-2.74993	0.698611	-3.93628	8.27538e-05	0.00703168
Bacteria	Proteobacteria	Alphaproteobacteria	Rhodobacterales	Rhodobacteraceae	uncultured(Rhodobacteraceae)	Bacteria;Proteobacteria;Alphaproteobacteria;Rhodobacterales;Rhodobacteraceae;uncultured(Rhodobacteraceae)	14.3119	-2.9902	0.733493	-4.07666	4.56876e-05	0.00469941
Bacteria	Proteobacteria	Alphaproteobacteria	Rhodobacterales	Rhodobacteraceae	Sulfitobacter	Bacteria;Proteobacteria;Alphaproteobacteria;Rhodobacterales;Rhodobacteraceae;Sulfitobacter	4.15744	-3.00052	0.727167	-4.12632	3.68622e-05	0.00385934
Bacteria	Proteobacteria	Alphaproteobacteria	Sphingomonadales	Sphingomonadaceae	Zymomonas	Bacteria;Proteobacteria;Alphaproteobacteria;Sphingomonadales;Sphingomonadaceae;Zymomonas	22.1997	-3.0188	0.445894	-6.77023	1.2858e-11	6.08116e-09
Bacteria	Proteobacteria	Gammaproteobacteria	Alteromonadales	Pseudoalteromonadaceae	Pseudoalteromonas	Bacteria;Proteobacteria;Gammaproteobacteria;Alteromonadales;Pseudoalteromonadaceae;Pseudoalteromonas	87.1162	-3.08962	0.585354	-5.27821	1.30454e-07	2.18529e-05
Bacteria	Proteobacteria	Gammaproteobacteria	Alteromonadales	Alteromonadaceae	Marinobacter	Bacteria;Proteobacteria;Gammaproteobacteria;Alteromonadales;Alteromonadaceae;Marinobacter	12.437	-3.35864	0.857568	-3.91648	8.98521e-05	0.00741976
Bacteria	Proteobacteria	Gammaproteobacteria	Thiotrichales	Piscirickettsiaceae	Methylophaga	Bacteria;Proteobacteria;Gammaproteobacteria;Thiotrichales;Piscirickettsiaceae;Methylophaga	19.384	-3.67656	0.803919	-4.57329	4.80118e-06	0.000670221
Bacteria	Proteobacteria	Gammaproteobacteria	Alteromonadales	Alteromonadaceae	uncultured(Alteromonadaceae)	Bacteria;Proteobacteria;Gammaproteobacteria;Alteromonadales;Alteromonadaceae;uncultured(Alteromonadaceae)	2.4776	-3.7098	0.911933	-4.06806	4.74065e-05	0.00471093
Bacteria	Proteobacteria	Gammaproteobacteria	Oceanospirillales	Kangiella	Kangiellageojedonensis	Bacteria;Proteobacteria;Gammaproteobacteria;Oceanospirillales;Kangiella;Kangiellageojedonensis	7.32297	-3.74825	0.934631	-4.0104	6.06157e-05	0.00569621
Bacteria	Proteobacteria	Gammaproteobacteria	Alteromonadales	Alteromonadaceae	Alteromonas	Bacteria;Proteobacteria;Gammaproteobacteria;Alteromonadales;Alteromonadaceae;Alteromonas	64.0125	-4.98212	0.784308	-6.35224	2.12198e-10	5.92435e-08
Bacteria	Proteobacteria	Gammaproteobacteria	Oceanospirillales	Oceanospirillaceae	Thalassolituus	Bacteria;Proteobacteria;Gammaproteobacteria;Oceanospirillales;Oceanospirillaceae;Thalassolituus	4.35992	-5.27002	1.30091	-4.05101	5.0996e-05	0.00498316
Eukaryota	MAST-1	MAST-1C			unculturedstramenopile(MAST-1C)	Eukaryota;MAST-1;MAST-1C;;;unculturedstramenopile(MAST-1C)	5.283	-5.18094	0.892818	-5.8029	6.51769e-09	1.3177e-06
Eukaryota	Euglenozoa	Kinetoplastea	Metakinetoplastina	Eubodonida	Bodo	Eukaryota;Euglenozoa;Kinetoplastea;Metakinetoplastina;Eubodonida;Bodo	5.16616	-1.65122	0.414707	-3.98164	6.84417e-05	0.00617344
Eukaryota	Metazoa				Arthropoda	Eukaryota;Metazoa;;;;Arthropoda	590.342	0.811338	0.141996	5.71382	1.10465e-08	2.15885e-06
Eukaryota	Metazoa				Platyhelminthes	Eukaryota;Metazoa;;;;Platyhelminthes	61.0357	1.08944	0.263068	4.1413	3.45341e-05	0.0037985
Eukaryota	Ochrophyta	Diatomea	Bacillariophytina	Bacillariophyceae	Q2H12N5	Eukaryota;Ochrophyta;Diatomea;Bacillariophytina;Bacillariophyceae;Q2H12N5	123.75	1.206	0.235462	5.12186	3.02542e-07	4.79407e-05
Eukaryota	Metazoa				Nematoda	Eukaryota;Metazoa;;;;Nematoda	103.071	1.56707	0.261403	5.99486	2.03666e-09	4.77637e-07
Eukaryota	Chytridiomycota	Chytridiomycetes	Chytridiales		Lobulomycetalessp.AF011	Eukaryota;Chytridiomycota;Chytridiomycetes;Chytridiales;;Lobulomycetalessp.AF011	9.6979	2.13149	0.551787	3.86288	0.000112058	0.00887833
Eukaryota	Phragmoplastophyta	Embryophyta	Malpighiales		Sesamumindicum(sesame)	Eukaryota;Phragmoplastophyta;Embryophyta;Malpighiales;;Sesamumindicum(sesame)	51.8476	2.20355	0.27621	7.9778	1.48961e-15	1.74671e-12
Eukaryota	Apicomplexa	Aconoidasida	Haemosporoidia		Plasmodium	Eukaryota;Apicomplexa;Aconoidasida;Haemosporoidia;;Plasmodium	12.044	2.24769	0.379226	5.92703	3.08455e-09	6.69804e-07
Eukaryota	Ascomycota	Dothideomycetes	Capnodiales	Mycosphaerellaceae	Mycosphaerella	Eukaryota;Ascomycota;Dothideomycetes;Capnodiales;Mycosphaerellaceae;Mycosphaerella	9.59772	2.50271	0.383218	6.53078	6.54292e-11	2.01901e-08
Eukaryota	Ascomycota	Sordariomycetes	Hypocreales		Phaeosphaeriarousseliana	Eukaryota;Ascomycota;Sordariomycetes;Hypocreales;;Phaeosphaeriarousseliana	5.02634	2.52689	0.566602	4.45973	8.20626e-06	0.00104594
Eukaryota		Mamiellophyceae			Micromonaspusilla	Eukaryota;;Mamiellophyceae;;;Micromonaspusilla	8.12345	2.56834	0.567245	4.52774	5.96181e-06	0.000812886
Eukaryota	Ochrophyta	Chrysophyceae	Ochromonadales		Paraphysomonas	Eukaryota;Ochrophyta;Chrysophyceae;Ochromonadales;;Paraphysomonas	20.1277	2.65998	0.42806	6.21403	5.16432e-10	1.37629e-07
Eukaryota	Basidiomycota	Agaricomycetes	Auriculariales	Auriculariaceae	Auricularia	Eukaryota;Basidiomycota;Agaricomycetes;Auriculariales;Auriculariaceae;Auricularia	37.2449	2.72153	0.363141	7.49443	6.65867e-14	4.87997e-11
Eukaryota	Phragmoplastophyta	Embryophyta	Brassicales		Cleome	Eukaryota;Phragmoplastophyta;Embryophyta;Brassicales;;Cleome	76.1545	2.81595	0.345214	8.15711	3.43133e-16	5.02947e-13
Eukaryota					Blastocystis	Eukaryota;;;;;Blastocystis	8.44863	2.82708	0.550958	5.1312	2.87907e-07	4.68889e-05
Eukaryota	Phragmoplastophyta	Embryophyta	Malpighiales		Cleomehassleriana	Eukaryota;Phragmoplastophyta;Embryophyta;Malpighiales;;Cleomehassleriana	47.8394	2.83524	0.36231	7.82546	5.05801e-15	4.23644e-12
Eukaryota	Ascomycota	Eurotiomycetes	Onygenales		NeurosporacrassaOR74A	Eukaryota;Ascomycota;Eurotiomycetes;Onygenales;;NeurosporacrassaOR74A	15.2741	2.84081	0.633547	4.48398	7.3264e-06	0.000954549
Eukaryota	Phragmoplastophyta	Embryophyta	Brassicales		Cleomehassleriana	Eukaryota;Phragmoplastophyta;Embryophyta;Brassicales;;Cleomehassleriana	65.6939	2.84339	0.413663	6.87369	6.25635e-12	3.6681e-09
Eukaryota	Retaria	Foraminifera	Tubothalamea		Miliolida	Eukaryota;Retaria;Foraminifera;Tubothalamea;;Miliolida	5.52705	2.85225	0.673467	4.23518	2.2837e-05	0.00262536
Eukaryota	Retaria	Foraminifera	Tubothalamea		Sorites	Eukaryota;Retaria;Foraminifera;Tubothalamea;;Sorites	4.497	2.86223	0.602095	4.75378	1.99645e-06	0.000300133
Eukaryota	Phragmoplastophyta	Embryophyta	Magnoliophyta	Liliopsida	Sorghumbicolor(sorghum)	Eukaryota;Phragmoplastophyta;Embryophyta;Magnoliophyta;Liliopsida;Sorghumbicolor(sorghum)	8.8021	2.91203	0.517915	5.62261	1.88089e-08	3.55731e-06
Eukaryota	Phragmoplastophyta	Embryophyta	Fabales		Phaseolus	Eukaryota;Phragmoplastophyta;Embryophyta;Fabales;;Phaseolus	44.8018	2.98483	0.449538	6.63976	3.1419e-11	1.02339e-08
Eukaryota	Retaria	RADB			Sticholonchesp.JB-2011	Eukaryota;Retaria;RADB;;;Sticholonchesp.JB-2011	110.795	3.09701	0.393839	7.86366	3.73071e-15	3.64552e-12
Eukaryota	Phragmoplastophyta	Embryophyta	Cucurbitales		Cucumis	Eukaryota;Phragmoplastophyta;Embryophyta;Cucurbitales;;Cucumis	92.3431	3.1097	0.365037	8.51888	1.6111e-17	4.72295e-14
Eukaryota	Basidiomycota	Exobasidiomycetes			unculturedDikarya(Exobasidiomycetes)	Eukaryota;Basidiomycota;Exobasidiomycetes;;;unculturedDikarya(Exobasidiomycetes)	5.11267	3.15376	0.786846	4.00811	6.12077e-05	0.00569621
Eukaryota	Phragmoplastophyta	Embryophyta	Magnoliophyta		Camelliasinensis	Eukaryota;Phragmoplastophyta;Embryophyta;Magnoliophyta;;Camelliasinensis	7.96184	3.3033	0.590469	5.59436	2.21437e-08	4.05714e-06
Eukaryota	Phragmoplastophyta	Embryophyta	Malpighiales		Phaseolusacutifolius(teparybean)	Eukaryota;Phragmoplastophyta;Embryophyta;Malpighiales;;Phaseolusacutifolius(teparybean)	14.3315	3.31802	0.466354	7.11482	1.12063e-12	7.30028e-10
Eukaryota	Phragmoplastophyta	Embryophyta	Dioscoreales		Capsicumannuum	Eukaryota;Phragmoplastophyta;Embryophyta;Dioscoreales;;Capsicumannuum	42.934	3.36612	0.407177	8.26697	1.37405e-16	2.68535e-13
Eukaryota	Ochrophyta	Diatomea			Cylindrothecaclosterium	Eukaryota;Ochrophyta;Diatomea;;;Cylindrothecaclosterium	11.744	3.39464	0.582218	5.83053	5.52509e-09	1.15691e-06
Eukaryota	Phragmoplastophyta	Embryophyta	Magnoliophyta		Populuseuphratica	Eukaryota;Phragmoplastophyta;Embryophyta;Magnoliophyta;;Populuseuphratica	2.42851	3.45438	0.890269	3.88015	0.00010439	0.00838409
Eukaryota	Phragmoplastophyta	Embryophyta	Fabales		Phaseolusacutifolius(teparybean)	Eukaryota;Phragmoplastophyta;Embryophyta;Fabales;;Phaseolusacutifolius(teparybean)	6.93086	3.46528	0.517946	6.69043	2.22509e-11	8.69715e-09
Eukaryota	Zygomycota	IncertaeSedis	Entomophthorales	Ancylistaceae	Conidiobolus	Eukaryota;Zygomycota;IncertaeSedis;Entomophthorales;Ancylistaceae;Conidiobolus	2.58604	3.52753	0.887522	3.97458	7.05047e-05	0.00622426
Eukaryota	Ascomycota	Dothideomycetes	Capnodiales		Meloidogyneincognita(southernroot-knotnematode)	Eukaryota;Ascomycota;Dothideomycetes;Capnodiales;;Meloidogyneincognita(southernroot-knotnematode)	6.38164	3.74717	0.554041	6.76335	1.34837e-11	6.08116e-09
Eukaryota	Retaria	Polycystinea	Collodaria		Sphaerozoum	Eukaryota;Retaria;Polycystinea;Collodaria;;Sphaerozoum	4.26073	4.02966	0.893346	4.51075	6.45996e-06	0.00086079
Eukaryota	Retaria	Foraminifera	Globothalamea	Rotaliida	Heterostegina	Eukaryota;Retaria;Foraminifera;Globothalamea;Rotaliida;Heterostegina	1.44346	4.31705	1.11926	3.85706	0.000114761	0.00897128
Eukaryota	Retaria	Acantharia	Arthracanthida		Acanthostaurus	Eukaryota;Retaria;Acantharia;Arthracanthida;;Acanthostaurus	74.8505	4.36252	0.458913	9.50622	1.97721e-21	1.15924e-17
Eukaryota	Retaria	Acantharia	AcanthareaGroupI		unculturedeukaryote(AcanthareaGroupI)	Eukaryota;Retaria;Acantharia;AcanthareaGroupI;;unculturedeukaryote(AcanthareaGroupI)	10.9552	4.51804	0.928947	4.86362	1.15259e-06	0.000177833
Eukaryota	Retaria	Polycystinea	Collodaria		Collosphaera	Eukaryota;Retaria;Polycystinea;Collodaria;;Collosphaera	7.39555	4.78887	1.08179	4.42679	9.56449e-06	0.00119312
Eukaryota	Ciliophora	Intramacronucleata	Conthreep	Oligohymenophorea	uncultured(Scuticociliatia)	Eukaryota;Ciliophora;Intramacronucleata;Conthreep;Oligohymenophorea;uncultured(Scuticociliatia)	3.94938	4.81907	0.90835	5.3053	1.12487e-07	1.93974e-05
Eukaryota	Retaria	Polycystinea	Collodaria		Siphonsphaera	Eukaryota;Retaria;Polycystinea;Collodaria;;Siphonsphaera	32.0388	5.51627	1.37221	4.02	5.81987e-05	0.00559375
Eukaryota	Retaria	Polycystinea	Collodaria		Collozoum	Eukaryota;Retaria;Polycystinea;Collodaria;;Collozoum	22.2841	6.68421	1.0311	6.48258	9.01678e-11	2.64327e-08

## Sheet: Table_S1b_Padj_p0.01_refseq
Dead_vs_Live														Deep_vs_Shallow														HD5_vs_HD9
Domain	Phylum	Class	Order	Family	Genus	Taxon	baseMean	log2FoldChange	lfcSE	stat	pvalue	padj		Domain	Phylum	Class	Order	Family	Genus	Taxon	baseMean	log2FoldChange	lfcSE	stat	pvalue	padj		Domain	Phylum	Class	Order	Family	Genus	Taxon	baseMean	log2FoldChange	lfcSE	stat	pvalue	padj
Archaea	Thaumarchaeota		Nitrosopumilales	Nitrosopumilaceae	Nitrosopumilus	Archaea;Thaumarchaeota;;Nitrosopumilales;Nitrosopumilaceae;Nitrosopumilus	486.797	1.19534	0.384363	3.10992	0.00187135	0.00466161		Bacteria	Proteobacteria	Epsilonproteobacteria	Campylobacterales	Campylobacteraceae	Arcobacter	Bacteria;Proteobacteria;Epsilonproteobacteria;Campylobacterales;Campylobacteraceae;Arcobacter	8067.62	2.56199	0.479251	5.34582	9.00106e-08	3.84345e-05		Bacteria	Proteobacteria	Alphaproteobacteria	Sphingomonadales	Sphingomonadaceae	Sphingopyxis	Bacteria;Proteobacteria;Alphaproteobacteria;Sphingomonadales;Sphingomonadaceae;Sphingopyxis	220.177	-1.37315	0.348531	-3.93983	8.15411e-05	0.0064961
Archaea	Euryarchaeota	Halobacteria	Halobacteriales	Halobacteriaceae	Natrialba	Archaea;Euryarchaeota;Halobacteria;Halobacteriales;Halobacteriaceae;Natrialba	8.78972	-1.19609	0.342787	-3.48932	0.000484259	0.00133821		Bacteria	Proteobacteria	Epsilonproteobacteria	Campylobacterales	Campylobacteraceae	Sulfurospirillum	Bacteria;Proteobacteria;Epsilonproteobacteria;Campylobacterales;Campylobacteraceae;Sulfurospirillum	800.409	2.12825	0.410963	5.1787	2.23438e-07	4.7704e-05		Bacteria	Proteobacteria	Alphaproteobacteria	Caulobacterales	Caulobacteraceae	Brevundimonas	Bacteria;Proteobacteria;Alphaproteobacteria;Caulobacterales;Caulobacteraceae;Brevundimonas	189.84	-1.57189	0.369243	-4.25705	2.0714e-05	0.00398492
Archaea	Euryarchaeota	Methanomicrobia	Methanomicrobiales	Methanomicrobiaceae	Methanogenium	Archaea;Euryarchaeota;Methanomicrobia;Methanomicrobiales;Methanomicrobiaceae;Methanogenium	15.5281	-1.62817	0.336745	-4.83502	1.33134e-06	6.35931e-06		Bacteria	Proteobacteria	Epsilonproteobacteria	Campylobacterales	Helicobacteraceae	Sulfurimonas	Bacteria;Proteobacteria;Epsilonproteobacteria;Campylobacterales;Helicobacteraceae;Sulfurimonas	456.3	1.96001	0.432829	4.52836	5.94425e-06	0.000846065		Bacteria	Proteobacteria	Betaproteobacteria	Burkholderiales	Oxalobacteraceae	Herbaspirillum	Bacteria;Proteobacteria;Betaproteobacteria;Burkholderiales;Oxalobacteraceae;Herbaspirillum	421.587	-1.75027	0.438137	-3.99481	6.47459e-05	0.0064961
Archaea	Crenarchaeota <phylum>	Thermoprotei	Desulfurococcales	Desulfurococcaceae	Aeropyrum	Archaea;Crenarchaeota <phylum>;Thermoprotei;Desulfurococcales;Desulfurococcaceae;Aeropyrum	7.30078	-1.87654	0.59249	-3.16721	0.00153907	0.00389674		Bacteria	Proteobacteria	Epsilonproteobacteria			Nitratiruptor	Bacteria;Proteobacteria;Epsilonproteobacteria;;;Nitratiruptor	73.9425	1.82794	0.419008	4.36255	1.28554e-05	0.00137232		Bacteria	Proteobacteria	Gammaproteobacteria	Alteromonadales	Idiomarinaceae	Idiomarina	Bacteria;Proteobacteria;Gammaproteobacteria;Alteromonadales;Idiomarinaceae;Idiomarina	12002.2	-3.32208	0.477757	-6.95349	3.56352e-12	1.70336e-09
														Bacteria	Proteobacteria	Epsilonproteobacteria	Campylobacterales	Helicobacteraceae	Sulfuricurvum	Bacteria;Proteobacteria;Epsilonproteobacteria;Campylobacterales;Helicobacteraceae;Sulfuricurvum	242.682	1.63378	0.407999	4.00436	6.21847e-05	0.00379327		Bacteria	Proteobacteria	Gammaproteobacteria	Oceanospirillales	Alcanivoracaceae	Kangiella	Bacteria;Proteobacteria;Gammaproteobacteria;Oceanospirillales;Alcanivoracaceae;Kangiella	16714.2	-3.65641	0.507355	-7.20681	5.72767e-13	5.47565e-10
Bacteria	Proteobacteria	Epsilonproteobacteria	Campylobacterales	Campylobacteraceae	Arcobacter	Bacteria;Proteobacteria;Epsilonproteobacteria;Campylobacterales;Campylobacteraceae;Arcobacter	8067.62	4.38471	0.593127	7.39252	1.4407e-13	4.65715e-12		Bacteria	Proteobacteria	Epsilonproteobacteria	Campylobacterales	Campylobacteraceae	Campylobacter	Bacteria;Proteobacteria;Epsilonproteobacteria;Campylobacterales;Campylobacteraceae;Campylobacter	169.215	1.55366	0.364537	4.262	2.02601e-05	0.00144184
Bacteria	Proteobacteria	Epsilonproteobacteria	Campylobacterales	Campylobacteraceae	Sulfurospirillum	Bacteria;Proteobacteria;Epsilonproteobacteria;Campylobacterales;Campylobacteraceae;Sulfurospirillum	800.409	2.50345	0.468716	5.34107	9.24007e-08	5.68305e-07		Bacteria	Proteobacteria	Epsilonproteobacteria	Nautiliales	Nautiliaceae	Nautilia	Bacteria;Proteobacteria;Epsilonproteobacteria;Nautiliales;Nautiliaceae;Nautilia	72.6624	1.48516	0.40225	3.69214	0.000222377	0.00808351		Eukaryota	Arthropoda	Insecta	Hemiptera	Psyllidae	Diaphorina	Eukaryota;Arthropoda;Insecta;Hemiptera;Psyllidae;Diaphorina	491.759	1.51934	0.400157	3.79687	0.000146534	0.00778259
Bacteria	Proteobacteria	Epsilonproteobacteria	Campylobacterales	Helicobacteraceae	Sulfurimonas	Bacteria;Proteobacteria;Epsilonproteobacteria;Campylobacterales;Helicobacteraceae;Sulfurimonas	456.3	2.46317	0.504607	4.88137	1.05353e-06	5.10246e-06		Bacteria	Proteobacteria	Epsilonproteobacteria	Campylobacterales	Helicobacteraceae	Helicobacter	Bacteria;Proteobacteria;Epsilonproteobacteria;Campylobacterales;Helicobacteraceae;Helicobacter	106.686	1.21674	0.315629	3.85498	0.00011574	0.00549123		Eukaryota	Arthropoda	Arachnida	Ixodida	Ixodidae	Ixodes	Eukaryota;Arthropoda;Arachnida;Ixodida;Ixodidae;Ixodes	343.568	1.47034	0.344944	4.26256	2.02095e-05	0.00398492
Bacteria	Proteobacteria	Epsilonproteobacteria	Campylobacterales	Helicobacteraceae	Wolinella	Bacteria;Proteobacteria;Epsilonproteobacteria;Campylobacterales;Helicobacteraceae;Wolinella	70.3803	2.10669	0.437496	4.81534	1.4695e-06	6.92407e-06		Bacteria	Proteobacteria	Gammaproteobacteria	Alteromonadales	Ferrimonadaceae	Ferrimonas	Bacteria;Proteobacteria;Gammaproteobacteria;Alteromonadales;Ferrimonadaceae;Ferrimonas	448.569	-0.802424	0.217653	-3.68671	0.000227171	0.00808351		Eukaryota	Arthropoda	Insecta	Coleoptera	Tenebrionidae	Tribolium <beetle>	Eukaryota;Arthropoda;Insecta;Coleoptera;Tenebrionidae;Tribolium <beetle>	489.553	1.45684	0.342328	4.25568	2.08417e-05	0.00398492
Bacteria	Cyanobacteria		Chroococcales		Candidatus Atelocyanobacterium	Bacteria;Cyanobacteria;;Chroococcales;;Candidatus Atelocyanobacterium	24.4263	1.73993	0.370526	4.69582	2.65535e-06	1.17741e-05		Bacteria	Proteobacteria	Gammaproteobacteria	Pseudomonadales	Moraxellaceae	Acinetobacter	Bacteria;Proteobacteria;Gammaproteobacteria;Pseudomonadales;Moraxellaceae;Acinetobacter	587.775	-1.01793	0.257256	-3.95687	7.59392e-05	0.00405326		Eukaryota	Arthropoda	Insecta	Phthiraptera	Pediculidae	Pediculus	Eukaryota;Arthropoda;Insecta;Phthiraptera;Pediculidae;Pediculus	483.004	1.41771	0.379427	3.73645	0.000186634	0.00892112
Bacteria	Proteobacteria	Epsilonproteobacteria	Campylobacterales		Nitratifractor	Bacteria;Proteobacteria;Epsilonproteobacteria;Campylobacterales;;Nitratifractor	104.562	1.67054	0.510899	3.26981	0.00107618	0.00281183		Bacteria	Proteobacteria	Gammaproteobacteria	Alteromonadales	Pseudoalteromonadaceae	Pseudoalteromonas	Bacteria;Proteobacteria;Gammaproteobacteria;Alteromonadales;Pseudoalteromonadaceae;Pseudoalteromonas	34978.8	-1.53787	0.40705	-3.77809	0.000158034	0.00674805		Eukaryota	Arthropoda	Insecta	Diptera	Culicidae	Aedes <genus>	Eukaryota;Arthropoda;Insecta;Diptera;Culicidae;Aedes <genus>	182.022	1.41255	0.363406	3.88697	0.000101503	0.00675093
Bacteria	Firmicutes	Erysipelotrichia	Erysipelotrichales	Erysipelotrichaceae	Erysipelothrix	Bacteria;Firmicutes;Erysipelotrichia;Erysipelotrichales;Erysipelotrichaceae;Erysipelothrix	9.34051	1.62572	0.413746	3.92926	8.52065e-05	0.00026496		Bacteria	Proteobacteria	Alphaproteobacteria	Rhodobacterales	Hyphomonadaceae	Maricaulis	Bacteria;Proteobacteria;Alphaproteobacteria;Rhodobacterales;Hyphomonadaceae;Maricaulis	1243.58	-1.71699	0.401639	-4.27497	1.91166e-05	0.00144184		Eukaryota	Arthropoda	Insecta	Hymenoptera	Braconidae	Microplitis	Eukaryota;Arthropoda;Insecta;Hymenoptera;Braconidae;Microplitis	317.894	1.41134	0.367614	3.83918	0.000123447	0.00719647
Bacteria	Planctomycetes	Planctomycetia	Planctomycetales	Planctomycetaceae	Pirellula	Bacteria;Planctomycetes;Planctomycetia;Planctomycetales;Planctomycetaceae;Pirellula	685.46	1.5845	0.252196	6.28279	3.32549e-10	4.30667e-09																Eukaryota	Arthropoda	Insecta	Diptera	Muscidae	Musca <genus>	Eukaryota;Arthropoda;Insecta;Diptera;Muscidae;Musca <genus>	193.83	1.38832	0.347111	3.99964	6.34397e-05	0.0064961
Bacteria	Proteobacteria	Epsilonproteobacteria			Sulfurovum	Bacteria;Proteobacteria;Epsilonproteobacteria;;;Sulfurovum	198.563	1.57713	0.523598	3.0121	0.00259447	0.00629375																Eukaryota	Arthropoda	Insecta	Hymenoptera	Megachilidae	Megachile	Eukaryota;Arthropoda;Insecta;Hymenoptera;Megachilidae;Megachile	210.375	1.38597	0.350481	3.95447	7.67043e-05	0.0064961
Bacteria	Verrucomicrobia	Verrucomicrobiae	Verrucomicrobiales	Verrucomicrobiaceae	Akkermansia	Bacteria;Verrucomicrobia;Verrucomicrobiae;Verrucomicrobiales;Verrucomicrobiaceae;Akkermansia	100.743	1.55533	0.282595	5.50373	3.71833e-08	2.43796e-07																Eukaryota	Arthropoda	Insecta	Diptera	Culicidae	Culex <genus>	Eukaryota;Arthropoda;Insecta;Diptera;Culicidae;Culex <genus>	170.683	1.3546	0.349429	3.8766	0.000105925	0.00675093
Bacteria	Proteobacteria	Epsilonproteobacteria	Campylobacterales	Helicobacteraceae	Sulfuricurvum	Bacteria;Proteobacteria;Epsilonproteobacteria;Campylobacterales;Helicobacteraceae;Sulfuricurvum	242.682	1.53028	0.464058	3.2976	0.000975163	0.00256719																Eukaryota	Arthropoda	Arachnida	Mesostigmata	Phytoseiidae	Metaseiulus	Eukaryota;Arthropoda;Arachnida;Mesostigmata;Phytoseiidae;Metaseiulus	307.227	1.34234	0.350451	3.83033	0.000127971	0.00719647
Bacteria	Proteobacteria	Epsilonproteobacteria			Nitratiruptor	Bacteria;Proteobacteria;Epsilonproteobacteria;;;Nitratiruptor	73.9425	1.42761	0.482051	2.96153	0.00306113	0.00731093																Eukaryota	Arthropoda	Insecta	Diptera	Culicidae	Anopheles <genus>	Eukaryota;Arthropoda;Insecta;Diptera;Culicidae;Anopheles <genus>	161.213	1.32902	0.320267	4.14974	3.32852e-05	0.00530344
Bacteria	Proteobacteria	Alphaproteobacteria	Rickettsiales	Rickettsiaceae	Orientia	Bacteria;Proteobacteria;Alphaproteobacteria;Rickettsiales;Rickettsiaceae;Orientia	23.3955	1.31094	0.324316	4.04216	5.29619e-05	0.000172002																Eukaryota	Arthropoda	Insecta	Hemiptera	Aphididae	Acyrthosiphon	Eukaryota;Arthropoda;Insecta;Hemiptera;Aphididae;Acyrthosiphon	468.298	1.32895	0.358933	3.7025	0.000213486	0.0097187
Bacteria	Chlamydiae <phylum>	Chlamydiia	Chlamydiales	Simkaniaceae	Simkania	Bacteria;Chlamydiae <phylum>;Chlamydiia;Chlamydiales;Simkaniaceae;Simkania	79.5267	1.29906	0.199814	6.50132	7.96158e-11	1.1649e-09																Eukaryota	Arthropoda	Insecta	Hymenoptera	Pteromalidae	Nasonia	Eukaryota;Arthropoda;Insecta;Hymenoptera;Pteromalidae;Nasonia	330.842	1.31148	0.356287	3.68098	0.000232344	0.00992297
Bacteria	Planctomycetes	Planctomycetia	Planctomycetales	Planctomycetaceae	Isosphaera	Bacteria;Planctomycetes;Planctomycetia;Planctomycetales;Planctomycetaceae;Isosphaera	125.201	1.23453	0.211354	5.84108	5.18636e-09	4.14313e-08																Eukaryota	Arthropoda	Insecta	Hymenoptera	Apidae	Apis	Eukaryota;Arthropoda;Insecta;Hymenoptera;Apidae;Apis	270.344	1.28807	0.329636	3.90756	9.32319e-05	0.00675093
Bacteria	Planctomycetes	Planctomycetia	Planctomycetales	Planctomycetaceae	Singulisphaera	Bacteria;Planctomycetes;Planctomycetia;Planctomycetales;Planctomycetaceae;Singulisphaera	350.331	1.23441	0.2327	5.30471	1.12852e-07	6.75306e-07																Eukaryota Arthropoda Insecta Diptera Drosophilidae Drosophila <fruit fly genus>						Eukaryota;Arthropoda;Insecta;Diptera;Drosophilidae;Drosophila <fruit fly genus>	469.603	1.25348	0.306162	4.09419	4.23647e-05	0.0057858
Bacteria					candidate division WWE3 bacterium RAAC2_WWE3_1	Bacteria;;;;;candidate division WWE3 bacterium RAAC2_WWE3_1	6.67343	1.2268	0.423686	2.89554	0.00378501	0.00890215																Eukaryota	Arthropoda	Insecta	Hymenoptera	Apidae	Bombus <genus>	Eukaryota;Arthropoda;Insecta;Hymenoptera;Apidae;Bombus <genus>	236.611	1.0827	0.272877	3.96772	7.25634e-05	0.0064961
Bacteria	Proteobacteria	Epsilonproteobacteria	Campylobacterales	Campylobacteraceae	Campylobacter	Bacteria;Proteobacteria;Epsilonproteobacteria;Campylobacterales;Campylobacteraceae;Campylobacter	169.215	1.18072	0.400441	2.94855	0.00319265	0.00761197																Eukaryota	Placozoa				Trichoplax	Eukaryota;Placozoa;;;;Trichoplax	153.124	1.02291	0.278415	3.67405	0.000238733	0.00992297
Bacteria	Proteobacteria	Gammaproteobacteria	Oceanospirillales		environmental samples <SUP05 cluster>(SUP05 cluster)	Bacteria;Proteobacteria;Gammaproteobacteria;Oceanospirillales;;environmental samples <SUP05 cluster>(SUP05 cluster)	524.24	1.16691	0.392982	2.96938	0.002984	0.007139																Eukaryota	Ascomycota	Eurotiomycetes	Eurotiales	Aspergillaceae	Penicillium	Eukaryota;Ascomycota;Eurotiomycetes;Eurotiales;Aspergillaceae;Penicillium	30.1304	-1.6445	0.438109	-3.75363	0.000174292	0.00876963
Bacteria	Planctomycetes	Planctomycetia	Planctomycetales	Planctomycetaceae	Planctomyces	Bacteria;Planctomycetes;Planctomycetia;Planctomycetales;Planctomycetaceae;Planctomyces	584.848	1.16377	0.211578	5.50043	3.78864e-08	2.4724e-07
Bacteria	Elusimicrobia <phylum>	Elusimicrobia <class>	Elusimicrobiales	Elusimicrobiaceae	Elusimicrobium	Bacteria;Elusimicrobia <phylum>;Elusimicrobia <class>;Elusimicrobiales;Elusimicrobiaceae;Elusimicrobium	13.1478	1.14245	0.367965	3.10479	0.00190413	0.00473478
Bacteria	Proteobacteria	Alphaproteobacteria	Rickettsiales	Rickettsiaceae	Rickettsia	Bacteria;Proteobacteria;Alphaproteobacteria;Rickettsiales;Rickettsiaceae;Rickettsia	104.143	1.10455	0.223503	4.94198	7.73333e-07	3.81182e-06
Bacteria	Bacteroidetes <phylum>	Cytophagia	Cytophagales	Amoebophilaceae	Candidatus Amoebophilus	Bacteria;Bacteroidetes <phylum>;Cytophagia;Cytophagales;Amoebophilaceae;Candidatus Amoebophilus	29.6866	1.07239	0.336883	3.18327	0.00145621	0.00370721
Bacteria	Cyanobacteria		Chroococcales		Cyanothece	Bacteria;Cyanobacteria;;Chroococcales;;Cyanothece	947.66	1.06736	0.230873	4.62315	3.77964e-06	1.62653e-05
Bacteria	Planctomycetes	Phycisphaerae	Phycisphaerales	Phycisphaeraceae	Phycisphaera	Bacteria;Planctomycetes;Phycisphaerae;Phycisphaerales;Phycisphaeraceae;Phycisphaera	164.771	1.05755	0.226094	4.67748	2.90418e-06	1.27344e-05
Bacteria	Planctomycetes	Planctomycetia	Planctomycetales	Planctomycetaceae	Rhodopirellula	Bacteria;Planctomycetes;Planctomycetia;Planctomycetales;Planctomycetaceae;Rhodopirellula	549.144	0.97321	0.214319	4.54094	5.60042e-06	2.30313e-05
Bacteria	Verrucomicrobia		Methylacidiphilales	Methylacidiphilaceae	Methylacidiphilum	Bacteria;Verrucomicrobia;;Methylacidiphilales;Methylacidiphilaceae;Methylacidiphilum	30.4084	0.960584	0.20931	4.58928	4.44769e-06	1.87342e-05
Bacteria	Chlamydiae <phylum>	Chlamydiia	Chlamydiales	Waddliaceae	Waddlia	Bacteria;Chlamydiae <phylum>;Chlamydiia;Chlamydiales;Waddliaceae;Waddlia	36.2312	0.888859	0.23007	3.86343	0.000111806	0.000340811
Bacteria	Actinobacteria <phylum>	Actinobacteria <class>	Acidimicrobiales	Acidimicrobiaceae	Ilumatobacter	Bacteria;Actinobacteria <phylum>;Actinobacteria <class>;Acidimicrobiales;Acidimicrobiaceae;Ilumatobacter	364.884	0.785396	0.246663	3.18409	0.00145211	0.00370355
Bacteria	Verrucomicrobia	Opitutae	Puniceicoccales	Puniceicoccaceae	Coraliomargarita	Bacteria;Verrucomicrobia;Opitutae;Puniceicoccales;Puniceicoccaceae;Coraliomargarita	326.074	0.738761	0.201478	3.6667	0.0002457	0.000707086
Bacteria	Proteobacteria	Gammaproteobacteria	Thiotrichales	Francisellaceae	Francisella	Bacteria;Proteobacteria;Gammaproteobacteria;Thiotrichales;Francisellaceae;Francisella	230.201	0.646881	0.206917	3.12628	0.00177031	0.00442577
Bacteria	Proteobacteria	Deltaproteobacteria	Desulfuromonadales	Geobacteraceae	Geobacter	Bacteria;Proteobacteria;Deltaproteobacteria;Desulfuromonadales;Geobacteraceae;Geobacter	480.516	-0.639226	0.200597	-3.18661	0.00143949	0.00368489
Bacteria	Acidobacteria <phylum>	Acidobacteriia	Acidobacteriales	Acidobacteriaceae	Granulicella	Bacteria;Acidobacteria <phylum>;Acidobacteriia;Acidobacteriales;Acidobacteriaceae;Granulicella	84.4758	-0.640096	0.192343	-3.32789	0.000875054	0.00233909
Bacteria	Proteobacteria	Deltaproteobacteria	Desulfovibrionales	Desulfovibrionaceae	Desulfovibrio	Bacteria;Proteobacteria;Deltaproteobacteria;Desulfovibrionales;Desulfovibrionaceae;Desulfovibrio	556.649	-0.68179	0.171812	-3.96824	7.24065e-05	0.000228739
Bacteria	Actinobacteria <phylum>	Actinobacteria <class>	Actinomycetales	Micromonosporaceae	Actinoplanes	Bacteria;Actinobacteria <phylum>;Actinobacteria <class>;Actinomycetales;Micromonosporaceae;Actinoplanes	132.613	-0.754297	0.252831	-2.9834	0.00285066	0.0068554
Bacteria	Actinobacteria <phylum>	Actinobacteria <class>	Actinomycetales	Nocardiaceae	Rhodococcus	Bacteria;Actinobacteria <phylum>;Actinobacteria <class>;Actinomycetales;Nocardiaceae;Rhodococcus	236.474	-0.757809	0.245885	-3.08196	0.00205643	0.00510434
Bacteria	Chlorobi	Chlorobia	Chlorobiales	Chlorobiaceae	Chlorobaculum	Bacteria;Chlorobi;Chlorobia;Chlorobiales;Chlorobiaceae;Chlorobaculum	52.5948	-0.759786	0.263123	-2.88757	0.0038823	0.00910016
Bacteria	Bacteroidetes <phylum>	Sphingobacteriia	Sphingobacteriales	Sphingobacteriaceae	Sphingobacterium	Bacteria;Bacteroidetes <phylum>;Sphingobacteriia;Sphingobacteriales;Sphingobacteriaceae;Sphingobacterium	133.811	-0.766413	0.239909	-3.1946	0.00140026	0.00359107
Bacteria	Proteobacteria	Deltaproteobacteria	Desulfovibrionales	Desulfomicrobiaceae	Desulfomicrobium	Bacteria;Proteobacteria;Deltaproteobacteria;Desulfovibrionales;Desulfomicrobiaceae;Desulfomicrobium	60.8556	-0.775471	0.244468	-3.17208	0.00151353	0.00383905
Bacteria	Proteobacteria	Alphaproteobacteria			Micavibrio	Bacteria;Proteobacteria;Alphaproteobacteria;;;Micavibrio	169.275	-0.795755	0.222241	-3.58059	0.000342822	0.000968543
Bacteria	Proteobacteria	Deltaproteobacteria	Desulfuromonadales	Pelobacteraceae	Pelobacter	Bacteria;Proteobacteria;Deltaproteobacteria;Desulfuromonadales;Pelobacteraceae;Pelobacter	176.577	-0.798265	0.260489	-3.06449	0.00218045	0.00537381
Bacteria	Proteobacteria	Betaproteobacteria			Candidatus Accumulibacter	Bacteria;Proteobacteria;Betaproteobacteria;;;Candidatus Accumulibacter	141.472	-0.800703	0.208832	-3.8342	0.000125975	0.000379015
Bacteria	Proteobacteria	Deltaproteobacteria	Desulfobacterales	Desulfobacteraceae	Desulfococcus	Bacteria;Proteobacteria;Deltaproteobacteria;Desulfobacterales;Desulfobacteraceae;Desulfococcus	79.5777	-0.809105	0.267012	-3.03022	0.00244378	0.00594897
Bacteria	Firmicutes	Bacilli	Bacillales	Bacillaceae	Halobacillus	Bacteria;Firmicutes;Bacilli;Bacillales;Bacillaceae;Halobacillus	26.5715	-0.82833	0.251041	-3.29957	0.000968323	0.00255523
Bacteria	Proteobacteria	Betaproteobacteria	Burkholderiales	Burkholderiaceae	Polynucleobacter	Bacteria;Proteobacteria;Betaproteobacteria;Burkholderiales;Burkholderiaceae;Polynucleobacter	34.6841	-0.834	0.23355	-3.57097	0.000355655	0.00100073
Bacteria	Deinococcus-Thermus	Deinococci	Deinococcales	Deinococcaceae	Deinococcus	Bacteria;Deinococcus-Thermus;Deinococci;Deinococcales;Deinococcaceae;Deinococcus	144.105	-0.870124	0.188476	-4.61663	3.90023e-06	1.67325e-05
Bacteria	Actinobacteria <phylum>	Actinobacteria <class>	Actinomycetales	Pseudonocardiaceae	Saccharomonospora	Bacteria;Actinobacteria <phylum>;Actinobacteria <class>;Actinomycetales;Pseudonocardiaceae;Saccharomonospora	24.5845	-0.879914	0.269159	-3.26912	0.00107882	0.00281342
Bacteria	Proteobacteria	Betaproteobacteria	Neisseriales	Chromobacteriaceae	Chromobacterium	Bacteria;Proteobacteria;Betaproteobacteria;Neisseriales;Chromobacteriaceae;Chromobacterium	138.557	-0.880522	0.264372	-3.33062	0.000866523	0.00232522
Bacteria	Cyanobacteria		Nostocales	Rivulariaceae	Calothrix	Bacteria;Cyanobacteria;;Nostocales;Rivulariaceae;Calothrix	1434.8	-0.895391	0.227843	-3.92985	8.49975e-05	0.000264902
Bacteria	Actinobacteria <phylum>	Actinobacteria <class>	Actinomycetales	Pseudonocardiaceae	Saccharopolyspora	Bacteria;Actinobacteria <phylum>;Actinobacteria <class>;Actinomycetales;Pseudonocardiaceae;Saccharopolyspora	56.1121	-0.89822	0.309281	-2.90422	0.00368172	0.0086886
Bacteria	Actinobacteria <phylum>	Actinobacteria <class>	Actinomycetales	Pseudonocardiaceae	Saccharothrix	Bacteria;Actinobacteria <phylum>;Actinobacteria <class>;Actinomycetales;Pseudonocardiaceae;Saccharothrix	34.7003	-0.900314	0.303084	-2.97051	0.00297303	0.00712502
Bacteria	Chlorobi	Chlorobia	Chlorobiales	Chlorobiaceae	Pelodictyon	Bacteria;Chlorobi;Chlorobia;Chlorobiales;Chlorobiaceae;Pelodictyon	76.4901	-0.944994	0.255478	-3.69893	0.00021651	0.000628285
Bacteria	Actinobacteria <phylum>	Actinobacteria <class>	Actinomycetales	Gordoniaceae	Gordonia <actinomycete>	Bacteria;Actinobacteria <phylum>;Actinobacteria <class>;Actinomycetales;Gordoniaceae;Gordonia <actinomycete>	79.9438	-0.975916	0.244014	-3.99943	6.34958e-05	0.000202894
Bacteria	Proteobacteria	Betaproteobacteria	Neisseriales	Neisseriaceae	Neisseria	Bacteria;Proteobacteria;Betaproteobacteria;Neisseriales;Neisseriaceae;Neisseria	84.3923	-0.977053	0.243403	-4.01414	5.96624e-05	0.000191526
Bacteria	Bacteroidetes <phylum>	Cytophagia	Cytophagales	Cyclobacteriaceae	Echinicola	Bacteria;Bacteroidetes <phylum>;Cytophagia;Cytophagales;Cyclobacteriaceae;Echinicola	292.388	-0.994296	0.32637	-3.04653	0.00231497	0.0056552
Bacteria	Bacteroidetes <phylum>	Cytophagia	Cytophagales	Cytophagaceae	Leadbetterella	Bacteria;Bacteroidetes <phylum>;Cytophagia;Cytophagales;Cytophagaceae;Leadbetterella	74.9587	-0.994495	0.240157	-4.14101	3.45776e-05	0.000115536
Bacteria	Proteobacteria	Betaproteobacteria	Burkholderiales		Leptothrix	Bacteria;Proteobacteria;Betaproteobacteria;Burkholderiales;;Leptothrix	87.343	-1.00401	0.254227	-3.94929	7.8384e-05	0.000246502
Bacteria	Actinobacteria <phylum>	Actinobacteria <class>	Actinomycetales	Mycobacteriaceae	Amycolicicoccus	Bacteria;Actinobacteria <phylum>;Actinobacteria <class>;Actinomycetales;Mycobacteriaceae;Amycolicicoccus	50.1625	-1.03718	0.311596	-3.3286	0.000872851	0.00233769
Bacteria	Firmicutes	Bacilli	Lactobacillales	Leuconostocaceae	Leuconostoc	Bacteria;Firmicutes;Bacilli;Lactobacillales;Leuconostocaceae;Leuconostoc	18.6748	-1.04109	0.299522	-3.47583	0.000509278	0.00140178
Bacteria	Proteobacteria	Gammaproteobacteria	Acidithiobacillales	Acidithiobacillaceae	Acidithiobacillus	Bacteria;Proteobacteria;Gammaproteobacteria;Acidithiobacillales;Acidithiobacillaceae;Acidithiobacillus	130.009	-1.05049	0.225559	-4.65726	3.20449e-06	1.39631e-05
Bacteria	Proteobacteria	Betaproteobacteria	Burkholderiales	Burkholderiaceae	Pandoraea	Bacteria;Proteobacteria;Betaproteobacteria;Burkholderiales;Burkholderiaceae;Pandoraea	105.829	-1.05251	0.237324	-4.43492	9.21086e-06	3.52702e-05
Bacteria	Proteobacteria	Gammaproteobacteria	Xanthomonadales	Xanthomonadaceae	Xylella	Bacteria;Proteobacteria;Gammaproteobacteria;Xanthomonadales;Xanthomonadaceae;Xylella	50.1553	-1.05382	0.302163	-3.4876	0.000487379	0.00134416
Bacteria	Proteobacteria	Deltaproteobacteria	Desulfovibrionales	Desulfohalobiaceae	Desulfohalobium	Bacteria;Proteobacteria;Deltaproteobacteria;Desulfovibrionales;Desulfohalobiaceae;Desulfohalobium	48.3589	-1.05492	0.311247	-3.38932	0.000700656	0.00190963
Bacteria	Proteobacteria	Alphaproteobacteria	Rhodospirillales	Acetobacteraceae	Acetobacter	Bacteria;Proteobacteria;Alphaproteobacteria;Rhodospirillales;Acetobacteraceae;Acetobacter	80.286	-1.0581	0.221688	-4.7729	1.8159e-06	8.35797e-06
Bacteria	Proteobacteria	Alphaproteobacteria	Rhodospirillales	Acetobacteraceae	Gluconobacter	Bacteria;Proteobacteria;Alphaproteobacteria;Rhodospirillales;Acetobacteraceae;Gluconobacter	95.6335	-1.06389	0.295314	-3.60258	0.000315071	0.000893773
Bacteria	Bacteroidetes <phylum>	Cytophagia	Cytophagales	Cyclobacteriaceae	Belliella	Bacteria;Bacteroidetes <phylum>;Cytophagia;Cytophagales;Cyclobacteriaceae;Belliella	223.583	-1.07457	0.329364	-3.26257	0.00110408	0.00286538
Bacteria	Actinobacteria <phylum>	Actinobacteria <class>	Actinomycetales	Pseudonocardiaceae	Pseudonocardia	Bacteria;Actinobacteria <phylum>;Actinobacteria <class>;Actinomycetales;Pseudonocardiaceae;Pseudonocardia	56.4241	-1.07509	0.301607	-3.56456	0.000364469	0.00102139
Bacteria	Actinobacteria <phylum>	Actinobacteria <class>	Actinomycetales	Geodermatophilaceae	Blastococcus	Bacteria;Actinobacteria <phylum>;Actinobacteria <class>;Actinomycetales;Geodermatophilaceae;Blastococcus	32.0516	-1.08241	0.255989	-4.22833	2.35432e-05	8.24308e-05
Bacteria	Proteobacteria	Gammaproteobacteria	Pasteurellales	Pasteurellaceae	Mannheimia	Bacteria;Proteobacteria;Gammaproteobacteria;Pasteurellales;Pasteurellaceae;Mannheimia	36.6417	-1.10596	0.337786	-3.27414	0.00105986	0.00277439
Bacteria	Proteobacteria	Alphaproteobacteria	Rhodobacterales	Rhodobacteraceae	Pseudovibrio	Bacteria;Proteobacteria;Alphaproteobacteria;Rhodobacterales;Rhodobacteraceae;Pseudovibrio	883.01	-1.11378	0.380794	-2.92489	0.00344581	0.00814572
Bacteria	Proteobacteria	Gammaproteobacteria	Thiotrichales	Piscirickettsiaceae	Thioalkalimicrobium	Bacteria;Proteobacteria;Gammaproteobacteria;Thiotrichales;Piscirickettsiaceae;Thioalkalimicrobium	111.11	-1.11469	0.25409	-4.38699	1.14931e-05	4.30605e-05
Bacteria	Chrysiogenetes <phylum>	Chrysiogenetes <class>	Chrysiogenales	Chrysiogenaceae	Desulfurispirillum	Bacteria;Chrysiogenetes <phylum>;Chrysiogenetes <class>;Chrysiogenales;Chrysiogenaceae;Desulfurispirillum	103.066	-1.12364	0.267423	-4.20173	2.64878e-05	9.11338e-05
Bacteria	Cyanobacteria		Chroococcales		Halothece	Bacteria;Cyanobacteria;;Chroococcales;;Halothece	35.0805	-1.14557	0.278167	-4.11829	3.81695e-05	0.000127232
Bacteria	Acidobacteria <phylum>	Acidobacteriia	Acidobacteriales	Acidobacteriaceae	Acidobacterium	Bacteria;Acidobacteria <phylum>;Acidobacteriia;Acidobacteriales;Acidobacteriaceae;Acidobacterium	46.3114	-1.16059	0.273402	-4.24501	2.1858e-05	7.75068e-05
Bacteria	Proteobacteria	Alphaproteobacteria	Rhodobacterales	Hyphomonadaceae	Hyphomonas	Bacteria;Proteobacteria;Alphaproteobacteria;Rhodobacterales;Hyphomonadaceae;Hyphomonas	678.912	-1.16105	0.390289	-2.97485	0.00293128	0.00703711
Bacteria	Bacteroidetes <phylum>	Flavobacteriia	Flavobacteriales	Flavobacteriaceae	unclassified Flavobacteriaceae	Bacteria;Bacteroidetes <phylum>;Flavobacteriia;Flavobacteriales;Flavobacteriaceae;unclassified Flavobacteriaceae	50.5759	-1.16688	0.352219	-3.31293	0.000923244	0.00245375
Bacteria	Proteobacteria	Gammaproteobacteria	Enterobacteriales	Enterobacteriaceae	Dickeya	Bacteria;Proteobacteria;Gammaproteobacteria;Enterobacteriales;Enterobacteriaceae;Dickeya	243.366	-1.17124	0.397491	-2.94658	0.00321312	0.00764766
Bacteria	Proteobacteria	Gammaproteobacteria	Enterobacteriales	Enterobacteriaceae	Pantoea	Bacteria;Proteobacteria;Gammaproteobacteria;Enterobacteriales;Enterobacteriaceae;Pantoea	262.189	-1.21353	0.316036	-3.83986	0.000123104	0.000371181
Bacteria	Synergistetes	Synergistia	Synergistales	Synergistaceae	Aminobacterium	Bacteria;Synergistetes;Synergistia;Synergistales;Synergistaceae;Aminobacterium	17.0498	-1.22081	0.289902	-4.21112	2.54104e-05	8.80811e-05
Bacteria	Proteobacteria	Betaproteobacteria	Neisseriales	Chromobacteriaceae	Laribacter	Bacteria;Proteobacteria;Betaproteobacteria;Neisseriales;Chromobacteriaceae;Laribacter	65.7143	-1.224	0.267885	-4.56914	4.8973e-06	2.03976e-05
Bacteria	Proteobacteria	Gammaproteobacteria	Chromatiales	Ectothiorhodospiraceae	Halorhodospira	Bacteria;Proteobacteria;Gammaproteobacteria;Chromatiales;Ectothiorhodospiraceae;Halorhodospira	89.1831	-1.22419	0.291193	-4.20405	2.62182e-05	9.04301e-05
Bacteria	Proteobacteria	Betaproteobacteria			beta proteobacterium CB	Bacteria;Proteobacteria;Betaproteobacteria;;;beta proteobacterium CB	28.462	-1.2277	0.27178	-4.51726	6.26457e-06	2.52399e-05
Bacteria	Proteobacteria	Alphaproteobacteria	Magnetococcales	Magnetococcaceae	Magnetococcus	Bacteria;Proteobacteria;Alphaproteobacteria;Magnetococcales;Magnetococcaceae;Magnetococcus	126.179	-1.2384	0.206607	-5.99398	2.04768e-09	1.80718e-08
Bacteria	Proteobacteria	Gammaproteobacteria	Enterobacteriales	Enterobacteriaceae	Salmonella	Bacteria;Proteobacteria;Gammaproteobacteria;Enterobacteriales;Enterobacteriaceae;Salmonella	187.823	-1.23868	0.42847	-2.89093	0.00384103	0.00901862
Bacteria	Proteobacteria	Gammaproteobacteria			Simiduia	Bacteria;Proteobacteria;Gammaproteobacteria;;;Simiduia	757.684	-1.24761	0.23216	-5.37393	7.7037e-08	4.80186e-07
Bacteria	Proteobacteria	Gammaproteobacteria	Enterobacteriales	Enterobacteriaceae	Proteus <enterobacteria>	Bacteria;Proteobacteria;Gammaproteobacteria;Enterobacteriales;Enterobacteriaceae;Proteus <enterobacteria>	129.55	-1.24765	0.380931	-3.27527	0.0010556	0.00276847
Bacteria	Proteobacteria	Gammaproteobacteria	Oceanospirillales	Oceanospirillaceae	Marinomonas	Bacteria;Proteobacteria;Gammaproteobacteria;Oceanospirillales;Oceanospirillaceae;Marinomonas	3288.06	-1.26753	0.441004	-2.87419	0.00405069	0.00946815
Bacteria	Proteobacteria	Gammaproteobacteria	Chromatiales	Ectothiorhodospiraceae	Spiribacter	Bacteria;Proteobacteria;Gammaproteobacteria;Chromatiales;Ectothiorhodospiraceae;Spiribacter	211.779	-1.2709	0.217856	-5.83365	5.42273e-09	4.3072e-08
Bacteria	Proteobacteria	Betaproteobacteria	Burkholderiales	Oxalobacteraceae	Collimonas	Bacteria;Proteobacteria;Betaproteobacteria;Burkholderiales;Oxalobacteraceae;Collimonas	100.871	-1.27434	0.199757	-6.37947	1.77699e-10	2.42158e-09
Bacteria	Proteobacteria	Alphaproteobacteria	Sphingomonadales	Sphingomonadaceae	Zymomonas	Bacteria;Proteobacteria;Alphaproteobacteria;Sphingomonadales;Sphingomonadaceae;Zymomonas	94.6961	-1.27455	0.300435	-4.24235	2.21196e-05	7.80361e-05
Bacteria	Proteobacteria	Betaproteobacteria	Burkholderiales	Comamonadaceae	Variovorax	Bacteria;Proteobacteria;Betaproteobacteria;Burkholderiales;Comamonadaceae;Variovorax	364.405	-1.28033	0.331177	-3.86599	0.000110639	0.000337996
Bacteria	Proteobacteria	Gammaproteobacteria	Enterobacteriales	Enterobacteriaceae	Enterobacter	Bacteria;Proteobacteria;Gammaproteobacteria;Enterobacteriales;Enterobacteriaceae;Enterobacter	284.958	-1.28111	0.313907	-4.08117	4.48104e-05	0.000147205
Bacteria	Chloroflexi <phylum>	Chloroflexia	Chloroflexales		Dehalobium	Bacteria;Chloroflexi <phylum>;Chloroflexia;Chloroflexales;;Dehalobium	229.147	-1.28379	0.241086	-5.32502	1.00945e-07	6.10083e-07
Bacteria	Proteobacteria	Gammaproteobacteria	Methylococcales	Methylococcaceae	Methylococcus	Bacteria;Proteobacteria;Gammaproteobacteria;Methylococcales;Methylococcaceae;Methylococcus	121.414	-1.28706	0.28505	-4.51521	6.3253e-06	2.53302e-05
Bacteria	Proteobacteria	Gammaproteobacteria	Enterobacteriales	Enterobacteriaceae	Rahnella	Bacteria;Proteobacteria;Gammaproteobacteria;Enterobacteriales;Enterobacteriaceae;Rahnella	153.85	-1.29842	0.432564	-3.00168	0.00268491	0.00650179
Bacteria	Proteobacteria	Betaproteobacteria	Burkholderiales	Alcaligenaceae	Achromobacter	Bacteria;Proteobacteria;Betaproteobacteria;Burkholderiales;Alcaligenaceae;Achromobacter	333.49	-1.3003	0.374442	-3.47264	0.000515367	0.00141573
Bacteria	Proteobacteria	Betaproteobacteria	Burkholderiales	Burkholderiaceae	Ralstonia	Bacteria;Proteobacteria;Betaproteobacteria;Burkholderiales;Burkholderiaceae;Ralstonia	555.28	-1.31359	0.325698	-4.03316	5.50327e-05	0.000177896
Bacteria	Proteobacteria	Gammaproteobacteria	Alteromonadales		Teredinibacter	Bacteria;Proteobacteria;Gammaproteobacteria;Alteromonadales;;Teredinibacter	570.632	-1.31785	0.228985	-5.75517	8.65554e-09	6.4338e-08
Bacteria	Proteobacteria	Gammaproteobacteria	Enterobacteriales	Enterobacteriaceae	Edwardsiella <enterobacteria>	Bacteria;Proteobacteria;Gammaproteobacteria;Enterobacteriales;Enterobacteriaceae;Edwardsiella <enterobacteria>	109.014	-1.32006	0.365673	-3.60996	0.000306242	0.000870504
Bacteria	Proteobacteria	Gammaproteobacteria	Alteromonadales	Shewanellaceae	Shewanella	Bacteria;Proteobacteria;Gammaproteobacteria;Alteromonadales;Shewanellaceae;Shewanella	7195.71	-1.34473	0.349732	-3.84503	0.00012054	0.000365034
Bacteria	Proteobacteria	Gammaproteobacteria	Pasteurellales	Pasteurellaceae	Pasteurella	Bacteria;Proteobacteria;Gammaproteobacteria;Pasteurellales;Pasteurellaceae;Pasteurella	64.0746	-1.35222	0.322145	-4.19757	2.698e-05	9.2598e-05
Bacteria	Proteobacteria	Alphaproteobacteria	Rhizobiales	Bradyrhizobiaceae	Oligotropha	Bacteria;Proteobacteria;Alphaproteobacteria;Rhizobiales;Bradyrhizobiaceae;Oligotropha	102.472	-1.35807	0.299235	-4.53848	5.66603e-06	2.32324e-05
Bacteria	Bacteroidetes <phylum>	Flavobacteriia	Flavobacteriales	Flavobacteriaceae	Polaribacter	Bacteria;Bacteroidetes <phylum>;Flavobacteriia;Flavobacteriales;Flavobacteriaceae;Polaribacter	631.054	-1.36673	0.416058	-3.28495	0.00102002	0.0026802
Bacteria	Proteobacteria	Betaproteobacteria	Burkholderiales	Alcaligenaceae	Advenella	Bacteria;Proteobacteria;Betaproteobacteria;Burkholderiales;Alcaligenaceae;Advenella	90.1461	-1.37001	0.324402	-4.22319	2.40868e-05	8.39216e-05
Bacteria	Proteobacteria	Betaproteobacteria	Burkholderiales	Comamonadaceae	Comamonas	Bacteria;Proteobacteria;Betaproteobacteria;Burkholderiales;Comamonadaceae;Comamonas	97.868	-1.37718	0.299587	-4.59693	4.28764e-06	1.81702e-05
Bacteria	Proteobacteria	Deltaproteobacteria	Desulfobacterales	Desulfobulbaceae	Desulfurivibrio	Bacteria;Proteobacteria;Deltaproteobacteria;Desulfobacterales;Desulfobulbaceae;Desulfurivibrio	99.0318	-1.38324	0.294414	-4.69829	2.62351e-06	1.17228e-05
Bacteria	Proteobacteria	Alphaproteobacteria	Sphingomonadales	Sphingomonadaceae	Novosphingobium	Bacteria;Proteobacteria;Alphaproteobacteria;Sphingomonadales;Sphingomonadaceae;Novosphingobium	450.812	-1.38682	0.276584	-5.01409	5.32845e-07	2.69329e-06
Bacteria	Bacteroidetes <phylum>	Flavobacteriia	Flavobacteriales	Flavobacteriaceae	Flavobacterium	Bacteria;Bacteroidetes <phylum>;Flavobacteriia;Flavobacteriales;Flavobacteriaceae;Flavobacterium	1038.45	-1.40006	0.396985	-3.52673	0.000420733	0.00117198
Bacteria	Actinobacteria <phylum>	Actinobacteria <class>	Actinomycetales	Nocardioidaceae	Nocardioides	Bacteria;Actinobacteria <phylum>;Actinobacteria <class>;Actinomycetales;Nocardioidaceae;Nocardioides	60.7565	-1.40639	0.333018	-4.22316	2.40897e-05	8.39216e-05
Bacteria	Proteobacteria	Betaproteobacteria	Burkholderiales		Rubrivivax	Bacteria;Proteobacteria;Betaproteobacteria;Burkholderiales;;Rubrivivax	95.1197	-1.41232	0.244125	-5.78524	7.24102e-09	5.48917e-08
Bacteria	Proteobacteria	Gammaproteobacteria	Pseudomonadales	Moraxellaceae	Psychrobacter	Bacteria;Proteobacteria;Gammaproteobacteria;Pseudomonadales;Moraxellaceae;Psychrobacter	366.365	-1.41262	0.224481	-6.29285	3.11698e-10	4.08736e-09
Bacteria	Proteobacteria	Gammaproteobacteria	Xanthomonadales	Xanthomonadaceae	Xanthomonas	Bacteria;Proteobacteria;Gammaproteobacteria;Xanthomonadales;Xanthomonadaceae;Xanthomonas	299.76	-1.41456	0.233167	-6.06673	1.30542e-09	1.24283e-08
Bacteria	Proteobacteria	Betaproteobacteria	Rhodocyclales	Rhodocyclaceae	Azoarcus	Bacteria;Proteobacteria;Betaproteobacteria;Rhodocyclales;Rhodocyclaceae;Azoarcus	344.442	-1.43145	0.245811	-5.82338	5.76695e-09	4.52884e-08
Bacteria	Proteobacteria	Alphaproteobacteria	Caulobacterales	Caulobacteraceae	Brevundimonas	Bacteria;Proteobacteria;Alphaproteobacteria;Caulobacterales;Caulobacteraceae;Brevundimonas	189.84	-1.44703	0.399981	-3.61776	0.000297167	0.00084644
Bacteria	Proteobacteria	Alphaproteobacteria	Rhizobiales	Hyphomicrobiaceae	Rhodomicrobium	Bacteria;Proteobacteria;Alphaproteobacteria;Rhizobiales;Hyphomicrobiaceae;Rhodomicrobium	108.506	-1.45018	0.276773	-5.23961	1.60913e-07	9.09225e-07
Bacteria	Proteobacteria	Alphaproteobacteria	Sphingomonadales	Sphingomonadaceae	Sphingomonas	Bacteria;Proteobacteria;Alphaproteobacteria;Sphingomonadales;Sphingomonadaceae;Sphingomonas	470.743	-1.4527	0.249591	-5.82033	5.87308e-09	4.58628e-08
Bacteria	Proteobacteria	Gammaproteobacteria	Enterobacteriales	Enterobacteriaceae	Klebsiella	Bacteria;Proteobacteria;Gammaproteobacteria;Enterobacteriales;Enterobacteriaceae;Klebsiella	242.634	-1.46475	0.38787	-3.77639	0.000159118	0.00046859
Bacteria	Proteobacteria	Betaproteobacteria	Burkholderiales	Burkholderiaceae	Burkholderia	Bacteria;Proteobacteria;Betaproteobacteria;Burkholderiales;Burkholderiaceae;Burkholderia	1619.12	-1.46532	0.256935	-5.70308	1.17664e-08	8.51836e-08
Bacteria	Proteobacteria	Betaproteobacteria	Burkholderiales		Methylibium	Bacteria;Proteobacteria;Betaproteobacteria;Burkholderiales;;Methylibium	104.235	-1.4684	0.321451	-4.56804	4.92295e-06	2.04266e-05
Bacteria	Proteobacteria	Gammaproteobacteria			gamma proteobacterium HdN1	Bacteria;Proteobacteria;Gammaproteobacteria;;;gamma proteobacterium HdN1	386.88	-1.46876	0.27845	-5.27476	1.32927e-07	7.7634e-07
Bacteria	Proteobacteria	Gammaproteobacteria	Chromatiales	Chromatiaceae	Thioflavicoccus	Bacteria;Proteobacteria;Gammaproteobacteria;Chromatiales;Chromatiaceae;Thioflavicoccus	170.451	-1.4693	0.290597	-5.05613	4.27857e-07	2.21086e-06
Bacteria	Deinococcus-Thermus	Deinococci	Thermales	Thermaceae	Marinithermus	Bacteria;Deinococcus-Thermus;Deinococci;Thermales;Thermaceae;Marinithermus	38.7605	-1.48884	0.335867	-4.43282	9.30071e-06	3.54191e-05
Bacteria	Proteobacteria	Gammaproteobacteria	Enterobacteriales	Enterobacteriaceae	Sodalis	Bacteria;Proteobacteria;Gammaproteobacteria;Enterobacteriales;Enterobacteriaceae;Sodalis	46.759	-1.48891	0.359036	-4.14696	3.36921e-05	0.000113121
Bacteria	Proteobacteria	Betaproteobacteria	Gallionellales	Gallionellaceae	Gallionella	Bacteria;Proteobacteria;Betaproteobacteria;Gallionellales;Gallionellaceae;Gallionella	95.901	-1.50156	0.336711	-4.45949	8.21566e-06	3.17216e-05
Bacteria	Bacteroidetes <phylum>	Flavobacteriia	Flavobacteriales	Flavobacteriaceae	Psychroflexus	Bacteria;Bacteroidetes <phylum>;Flavobacteriia;Flavobacteriales;Flavobacteriaceae;Psychroflexus	378.568	-1.51076	0.396704	-3.80828	0.000139939	0.000418312
Bacteria	Proteobacteria	Gammaproteobacteria	Alteromonadales	Alteromonadaceae	Saccharophagus	Bacteria;Proteobacteria;Gammaproteobacteria;Alteromonadales;Alteromonadaceae;Saccharophagus	723.381	-1.51705	0.263851	-5.74964	8.94333e-09	6.61235e-08
Bacteria	Proteobacteria	Alphaproteobacteria	Rhodospirillales	Rhodospirillaceae	Magnetospirillum	Bacteria;Proteobacteria;Alphaproteobacteria;Rhodospirillales;Rhodospirillaceae;Magnetospirillum	530.518	-1.52057	0.336703	-4.51605	6.30046e-06	2.53111e-05
Bacteria	Proteobacteria	Gammaproteobacteria	Xanthomonadales	Xanthomonadaceae	Rhodanobacter	Bacteria;Proteobacteria;Gammaproteobacteria;Xanthomonadales;Xanthomonadaceae;Rhodanobacter	129.563	-1.52779	0.276454	-5.52638	3.26898e-08	2.16375e-07
Bacteria	Proteobacteria	Gammaproteobacteria	Pseudomonadales	Moraxellaceae	Acinetobacter	Bacteria;Proteobacteria;Gammaproteobacteria;Pseudomonadales;Moraxellaceae;Acinetobacter	587.775	-1.54057	0.266013	-5.79132	6.98347e-09	5.363e-08
Bacteria	Proteobacteria	Gammaproteobacteria	Chromatiales	Halothiobacillaceae	Halothiobacillus	Bacteria;Proteobacteria;Gammaproteobacteria;Chromatiales;Halothiobacillaceae;Halothiobacillus	90.8464	-1.54328	0.276061	-5.59038	2.26576e-08	1.53822e-07
Bacteria	Proteobacteria	Gammaproteobacteria	Alteromonadales	Ferrimonadaceae	Ferrimonas	Bacteria;Proteobacteria;Gammaproteobacteria;Alteromonadales;Ferrimonadaceae;Ferrimonas	448.569	-1.54382	0.221572	-6.96757	3.22453e-12	6.59132e-11
Bacteria	Proteobacteria	Betaproteobacteria	Burkholderiales	Comamonadaceae	Ramlibacter	Bacteria;Proteobacteria;Betaproteobacteria;Burkholderiales;Comamonadaceae;Ramlibacter	74.5829	-1.55031	0.27273	-5.68441	1.31263e-08	9.35668e-08
Bacteria	Proteobacteria	Alphaproteobacteria	Rhizobiales	Phyllobacteriaceae	Mesorhizobium	Bacteria;Proteobacteria;Alphaproteobacteria;Rhizobiales;Phyllobacteriaceae;Mesorhizobium	1031.26	-1.55515	0.45934	-3.38563	0.000710156	0.00193174
Bacteria	Proteobacteria	Gammaproteobacteria	Oceanospirillales	Hahellaceae	Hahella	Bacteria;Proteobacteria;Gammaproteobacteria;Oceanospirillales;Hahellaceae;Hahella	1155.65	-1.55546	0.261112	-5.95708	2.56787e-09	2.24486e-08
Bacteria	Proteobacteria	Betaproteobacteria	Burkholderiales	Oxalobacteraceae	Herminiimonas	Bacteria;Proteobacteria;Betaproteobacteria;Burkholderiales;Oxalobacteraceae;Herminiimonas	78.1599	-1.56479	0.265606	-5.8914	3.82937e-09	3.1496e-08
Bacteria	Proteobacteria	Gammaproteobacteria	Chromatiales	Chromatiaceae	Thiocystis	Bacteria;Proteobacteria;Gammaproteobacteria;Chromatiales;Chromatiaceae;Thiocystis	180.785	-1.57099	0.262118	-5.99346	2.0542e-09	1.80718e-08
Bacteria	Proteobacteria	Betaproteobacteria	Nitrosomonadales	Nitrosomonadaceae	Nitrosospira	Bacteria;Proteobacteria;Betaproteobacteria;Nitrosomonadales;Nitrosomonadaceae;Nitrosospira	91.2378	-1.57456	0.362959	-4.33813	1.43701e-05	5.2699e-05
Bacteria	Proteobacteria	Alphaproteobacteria	Rhizobiales	Methylocystaceae	Methylocystis	Bacteria;Proteobacteria;Alphaproteobacteria;Rhizobiales;Methylocystaceae;Methylocystis	88.5975	-1.57908	0.305274	-5.17266	2.30783e-07	1.2482e-06
Bacteria	Actinobacteria <phylum>	Actinobacteria <class>	Rubrobacterales	Rubrobacteraceae	Rubrobacter	Bacteria;Actinobacteria <phylum>;Actinobacteria <class>;Rubrobacterales;Rubrobacteraceae;Rubrobacter	104.53	-1.58279	0.409766	-3.86267	0.000112155	0.000341127
Bacteria	Proteobacteria	Alphaproteobacteria	Rhizobiales	Bradyrhizobiaceae	Bradyrhizobium	Bacteria;Proteobacteria;Alphaproteobacteria;Rhizobiales;Bradyrhizobiaceae;Bradyrhizobium	836.011	-1.58385	0.276134	-5.73579	9.70607e-09	7.10076e-08
Bacteria	Proteobacteria	Betaproteobacteria	Burkholderiales		Thiomonas	Bacteria;Proteobacteria;Betaproteobacteria;Burkholderiales;;Thiomonas	91.9379	-1.58878	0.301331	-5.27253	1.34554e-07	7.8255e-07
Bacteria	Proteobacteria	Gammaproteobacteria	Pseudomonadales	Pseudomonadaceae	Cellvibrio	Bacteria;Proteobacteria;Gammaproteobacteria;Pseudomonadales;Pseudomonadaceae;Cellvibrio	646.718	-1.60267	0.266872	-6.0054	1.90856e-09	1.71155e-08
Bacteria	Proteobacteria	Betaproteobacteria	Rhodocyclales	Rhodocyclaceae	Dechloromonas	Bacteria;Proteobacteria;Betaproteobacteria;Rhodocyclales;Rhodocyclaceae;Dechloromonas	113.143	-1.60879	0.255412	-6.2988	2.99949e-10	3.97076e-09
Bacteria	Actinobacteria <phylum>	Actinobacteria <class>	Actinomycetales	Tsukamurellaceae	Tsukamurella	Bacteria;Actinobacteria <phylum>;Actinobacteria <class>;Actinomycetales;Tsukamurellaceae;Tsukamurella	35.4709	-1.61108	0.392426	-4.10544	4.03542e-05	0.000133553
Bacteria	Proteobacteria	Betaproteobacteria	Rhodocyclales	Rhodocyclaceae	Azospira	Bacteria;Proteobacteria;Betaproteobacteria;Rhodocyclales;Rhodocyclaceae;Azospira	100.578	-1.61623	0.279401	-5.78465	7.26624e-09	5.48917e-08
Bacteria	Proteobacteria	Betaproteobacteria	Burkholderiales	Oxalobacteraceae	Janthinobacterium	Bacteria;Proteobacteria;Betaproteobacteria;Burkholderiales;Oxalobacteraceae;Janthinobacterium	83.5531	-1.61994	0.245881	-6.58831	4.44867e-11	7.10764e-10
Bacteria	Proteobacteria	Betaproteobacteria	Burkholderiales	Alcaligenaceae	Pusillimonas	Bacteria;Proteobacteria;Betaproteobacteria;Burkholderiales;Alcaligenaceae;Pusillimonas	151.113	-1.62565	0.264862	-6.13772	8.37141e-10	8.74907e-09
Bacteria	Proteobacteria	Gammaproteobacteria	Chromatiales	Chromatiaceae	Allochromatium	Bacteria;Proteobacteria;Gammaproteobacteria;Chromatiales;Chromatiaceae;Allochromatium	160.833	-1.6296	0.285897	-5.69997	1.1983e-08	8.63024e-08
Bacteria	Bacteroidetes <phylum>	Flavobacteriia	Flavobacteriales	Flavobacteriaceae	Maribacter	Bacteria;Bacteroidetes <phylum>;Flavobacteriia;Flavobacteriales;Flavobacteriaceae;Maribacter	547.195	-1.63696	0.394164	-4.153	3.28149e-05	0.000110442
Bacteria	Proteobacteria	Gammaproteobacteria	Enterobacteriales	Enterobacteriaceae	Shigella	Bacteria;Proteobacteria;Gammaproteobacteria;Enterobacteriales;Enterobacteriaceae;Shigella	27.73	-1.63801	0.346491	-4.72742	2.2739e-06	1.0363e-05
Bacteria	Proteobacteria	Betaproteobacteria	Sulfuricellales	Sulfuricellaceae	Sulfuricella	Bacteria;Proteobacteria;Betaproteobacteria;Sulfuricellales;Sulfuricellaceae;Sulfuricella	116.219	-1.64038	0.31188	-5.25965	1.4433e-07	8.25589e-07
Bacteria	Proteobacteria	Betaproteobacteria	Burkholderiales	Burkholderiaceae	Cupriavidus	Bacteria;Proteobacteria;Betaproteobacteria;Burkholderiales;Burkholderiaceae;Cupriavidus	508.919	-1.64103	0.269643	-6.08594	1.15807e-09	1.1336e-08
Bacteria	Proteobacteria	Alphaproteobacteria	Rhizobiales	Bradyrhizobiaceae	Rhodopseudomonas	Bacteria;Proteobacteria;Alphaproteobacteria;Rhizobiales;Bradyrhizobiaceae;Rhodopseudomonas	592.564	-1.65373	0.251852	-6.56629	5.15833e-11	7.96676e-10
Bacteria	Proteobacteria	Betaproteobacteria	Burkholderiales	Comamonadaceae	Rhodoferax	Bacteria;Proteobacteria;Betaproteobacteria;Burkholderiales;Comamonadaceae;Rhodoferax	91.4716	-1.6552	0.263734	-6.27601	3.47377e-10	4.40659e-09
Bacteria	Proteobacteria	Alphaproteobacteria	Rhodospirillales	Rhodospirillaceae	Azospirillum	Bacteria;Proteobacteria;Alphaproteobacteria;Rhodospirillales;Rhodospirillaceae;Azospirillum	873.284	-1.66375	0.257953	-6.44982	1.11984e-10	1.5723e-09
Bacteria	Bacteroidetes <phylum>	Flavobacteriia	Flavobacteriales	Flavobacteriaceae	Nonlabens	Bacteria;Bacteroidetes <phylum>;Flavobacteriia;Flavobacteriales;Flavobacteriaceae;Nonlabens	408.188	-1.66659	0.40841	-4.08069	4.49028e-05	0.000147205
Bacteria	Proteobacteria	Gammaproteobacteria	Aeromonadales	Aeromonadaceae	Tolumonas	Bacteria;Proteobacteria;Gammaproteobacteria;Aeromonadales;Aeromonadaceae;Tolumonas	230.921	-1.67484	0.349957	-4.78585	1.70263e-06	7.91526e-06
Bacteria	Proteobacteria	Gammaproteobacteria	Chromatiales	Ectothiorhodospiraceae	Thioalkalivibrio	Bacteria;Proteobacteria;Gammaproteobacteria;Chromatiales;Ectothiorhodospiraceae;Thioalkalivibrio	596.103	-1.6959	0.267351	-6.34334	2.24843e-10	3.03428e-09
Bacteria	Proteobacteria	Gammaproteobacteria	Methylococcales	Methylococcaceae	Methylomicrobium	Bacteria;Proteobacteria;Gammaproteobacteria;Methylococcales;Methylococcaceae;Methylomicrobium	373.335	-1.69727	0.322632	-5.26071	1.43498e-07	8.24227e-07
Bacteria	Proteobacteria	Alphaproteobacteria	Rhizobiales	Hyphomicrobiaceae	Hyphomicrobium	Bacteria;Proteobacteria;Alphaproteobacteria;Rhizobiales;Hyphomicrobiaceae;Hyphomicrobium	496.293	-1.69738	0.275075	-6.17063	6.80197e-10	7.38651e-09
Bacteria	Proteobacteria	Alphaproteobacteria	Rhizobiales	Rhodobiaceae	Parvibaculum	Bacteria;Proteobacteria;Alphaproteobacteria;Rhizobiales;Rhodobiaceae;Parvibaculum	499.161	-1.70547	0.186996	-9.12037	7.48652e-20	1.73438e-17
Bacteria	Proteobacteria	Alphaproteobacteria	Rhodobacterales	Rhodobacteraceae	Octadecabacter	Bacteria;Proteobacteria;Alphaproteobacteria;Rhodobacterales;Rhodobacteraceae;Octadecabacter	3171.54	-1.71796	0.429651	-3.99851	6.3742e-05	0.000203214
Bacteria	Proteobacteria	Gammaproteobacteria	Xanthomonadales	Xanthomonadaceae	Pseudoxanthomonas	Bacteria;Proteobacteria;Gammaproteobacteria;Xanthomonadales;Xanthomonadaceae;Pseudoxanthomonas	143.585	-1.7294	0.240831	-7.18097	6.92204e-13	1.85032e-11
Bacteria	Proteobacteria	Alphaproteobacteria	Rhodobacterales	Rhodobacteraceae	Ketogulonicigenium	Bacteria;Proteobacteria;Alphaproteobacteria;Rhodobacterales;Rhodobacteraceae;Ketogulonicigenium	554.256	-1.73443	0.495769	-3.49846	0.000467953	0.00129831
Bacteria	Proteobacteria	Alphaproteobacteria	Rhodobacterales	Rhodobacteraceae	Roseobacter	Bacteria;Proteobacteria;Alphaproteobacteria;Rhodobacterales;Rhodobacteraceae;Roseobacter	20835.8	-1.73573	0.412573	-4.20709	2.58686e-05	8.94461e-05
Bacteria	Proteobacteria	Alphaproteobacteria	Rhizobiales	Beijerinckiaceae	Methylocella	Bacteria;Proteobacteria;Alphaproteobacteria;Rhizobiales;Beijerinckiaceae;Methylocella	92.2052	-1.74649	0.339932	-5.13775	2.78042e-07	1.47511e-06
Bacteria	Proteobacteria	Betaproteobacteria	Nitrosomonadales	Nitrosomonadaceae	Nitrosomonas	Bacteria;Proteobacteria;Betaproteobacteria;Nitrosomonadales;Nitrosomonadaceae;Nitrosomonas	566.404	-1.75632	0.291167	-6.032	1.61939e-09	1.47121e-08
Bacteria	Proteobacteria	Betaproteobacteria	Rhodocyclales	Rhodocyclaceae	Aromatoleum	Bacteria;Proteobacteria;Betaproteobacteria;Rhodocyclales;Rhodocyclaceae;Aromatoleum	137.651	-1.76562	0.263346	-6.70459	2.01978e-11	3.59935e-10
Bacteria	Proteobacteria	Betaproteobacteria	Burkholderiales	Comamonadaceae	Acidovorax	Bacteria;Proteobacteria;Betaproteobacteria;Burkholderiales;Comamonadaceae;Acidovorax	314.926	-1.76937	0.340883	-5.19056	2.09666e-07	1.15649e-06
Bacteria	Proteobacteria	Betaproteobacteria	Gallionellales	Gallionellaceae	Sideroxydans	Bacteria;Proteobacteria;Betaproteobacteria;Gallionellales;Gallionellaceae;Sideroxydans	105.226	-1.77282	0.335513	-5.28389	1.26466e-07	7.46257e-07
Bacteria	Proteobacteria	Gammaproteobacteria	Pseudomonadales	Pseudomonadaceae	Pseudomonas	Bacteria;Proteobacteria;Gammaproteobacteria;Pseudomonadales;Pseudomonadaceae;Pseudomonas	4639.26	-1.7755	0.258285	-6.87417	6.2351e-12	1.18723e-10
Bacteria	Proteobacteria	Alphaproteobacteria	Rhizobiales	Xanthobacteraceae	Azorhizobium	Bacteria;Proteobacteria;Alphaproteobacteria;Rhizobiales;Xanthobacteraceae;Azorhizobium	212.997	-1.78201	0.316627	-5.6281	1.82208e-08	1.25381e-07
Bacteria	Proteobacteria	Alphaproteobacteria	Rhodospirillales	Rhodospirillaceae	Rhodospirillum	Bacteria;Proteobacteria;Alphaproteobacteria;Rhodospirillales;Rhodospirillaceae;Rhodospirillum	711.313	-1.78432	0.250124	-7.13373	9.76817e-13	2.46868e-11
Bacteria	Proteobacteria	Alphaproteobacteria	Sphingomonadales	Sphingomonadaceae	Sphingobium	Bacteria;Proteobacteria;Alphaproteobacteria;Sphingomonadales;Sphingomonadaceae;Sphingobium	414.625	-1.79471	0.289854	-6.19177	5.94911e-10	6.77809e-09
Bacteria	Actinobacteria <phylum>	Actinobacteria <class>	Actinomycetales	Dermacoccaceae	Kytococcus	Bacteria;Actinobacteria <phylum>;Actinobacteria <class>;Actinomycetales;Dermacoccaceae;Kytococcus	20.1106	-1.79618	0.347056	-5.17548	2.27329e-07	1.23916e-06
Bacteria	Proteobacteria	Alphaproteobacteria	Rhizobiales	Xanthobacteraceae	Starkeya	Bacteria;Proteobacteria;Alphaproteobacteria;Rhizobiales;Xanthobacteraceae;Starkeya	214.388	-1.81278	0.336326	-5.38996	7.04753e-08	4.42811e-07
Bacteria	Proteobacteria	Gammaproteobacteria	Thiotrichales	Piscirickettsiaceae	Thiomicrospira	Bacteria;Proteobacteria;Gammaproteobacteria;Thiotrichales;Piscirickettsiaceae;Thiomicrospira	180.658	-1.82329	0.32972	-5.52981	3.20574e-08	2.13205e-07
Bacteria	Proteobacteria	Betaproteobacteria	Hydrogenophilales	Hydrogenophilaceae	Thiobacillus	Bacteria;Proteobacteria;Betaproteobacteria;Hydrogenophilales;Hydrogenophilaceae;Thiobacillus	81.5052	-1.83731	0.298678	-6.15145	7.67773e-10	8.14659e-09
Bacteria	Proteobacteria	Alphaproteobacteria	Caulobacterales	Caulobacteraceae	Phenylobacterium	Bacteria;Proteobacteria;Alphaproteobacteria;Caulobacterales;Caulobacteraceae;Phenylobacterium	231.917	-1.83989	0.298093	-6.17221	6.73404e-10	7.37033e-09
Bacteria	Proteobacteria	Betaproteobacteria	Burkholderiales	Comamonadaceae	Verminephrobacter	Bacteria;Proteobacteria;Betaproteobacteria;Burkholderiales;Comamonadaceae;Verminephrobacter	113.237	-1.84168	0.326571	-5.63946	1.70588e-08	1.19756e-07
Bacteria	Proteobacteria	Betaproteobacteria	Burkholderiales	Comamonadaceae	Delftia	Bacteria;Proteobacteria;Betaproteobacteria;Burkholderiales;Comamonadaceae;Delftia	144.82	-1.84642	0.301682	-6.12043	9.33245e-10	9.60897e-09
Bacteria	Proteobacteria	Alphaproteobacteria	Rhizobiales	Bradyrhizobiaceae	Nitrobacter	Bacteria;Proteobacteria;Alphaproteobacteria;Rhizobiales;Bradyrhizobiaceae;Nitrobacter	222.556	-1.85194	0.357934	-5.17397	2.29168e-07	1.24431e-06
Bacteria	Proteobacteria	Alphaproteobacteria	Rhodospirillales	Acetobacteraceae	Granulibacter	Bacteria;Proteobacteria;Alphaproteobacteria;Rhodospirillales;Acetobacteraceae;Granulibacter	68.0761	-1.85346	0.27774	-6.67335	2.50023e-11	4.29053e-10
Bacteria	Proteobacteria	Alphaproteobacteria	Caulobacterales	Caulobacteraceae	Asticcacaulis	Bacteria;Proteobacteria;Alphaproteobacteria;Caulobacterales;Caulobacteraceae;Asticcacaulis	121.208	-1.86226	0.222442	-8.3719	5.66984e-17	6.06237e-15
Bacteria	Proteobacteria	Alphaproteobacteria	Caulobacterales	Caulobacteraceae	Caulobacter	Bacteria;Proteobacteria;Alphaproteobacteria;Caulobacterales;Caulobacteraceae;Caulobacter	501.99	-1.87232	0.249551	-7.50276	6.24881e-14	2.1185e-12
Bacteria	Bacteroidetes <phylum>	Flavobacteriia	Flavobacteriales	Flavobacteriaceae	Zobellia <Flavobacteria>	Bacteria;Bacteroidetes <phylum>;Flavobacteriia;Flavobacteriales;Flavobacteriaceae;Zobellia <Flavobacteria>	596.239	-1.87396	0.391761	-4.78343	1.72327e-06	7.98447e-06
Bacteria	Proteobacteria	Gammaproteobacteria	Pseudomonadales	Pseudomonadaceae	Azotobacter	Bacteria;Proteobacteria;Gammaproteobacteria;Pseudomonadales;Pseudomonadaceae;Azotobacter	201.547	-1.87619	0.318221	-5.89585	3.72754e-09	3.0841e-08
Bacteria	Proteobacteria	Alphaproteobacteria	Rhodobacterales	Rhodobacteraceae	Jannaschia	Bacteria;Proteobacteria;Alphaproteobacteria;Rhodobacterales;Rhodobacteraceae;Jannaschia	1656.88	-1.88271	0.449129	-4.19192	2.76605e-05	9.46999e-05
Bacteria	Proteobacteria	Gammaproteobacteria	Chromatiales	Ectothiorhodospiraceae	Alkalilimnicola	Bacteria;Proteobacteria;Gammaproteobacteria;Chromatiales;Ectothiorhodospiraceae;Alkalilimnicola	238.214	-1.89997	0.307224	-6.18432	6.23703e-10	7.04836e-09
Bacteria	Proteobacteria	Alphaproteobacteria	Rhodospirillales	Acetobacteraceae	Gluconacetobacter	Bacteria;Proteobacteria;Alphaproteobacteria;Rhodospirillales;Acetobacteraceae;Gluconacetobacter	86.9714	-1.91088	0.334167	-5.71833	1.07573e-08	7.82864e-08
Bacteria	Proteobacteria	Alphaproteobacteria	Rhizobiales	Hyphomicrobiaceae	Pelagibacterium	Bacteria;Proteobacteria;Alphaproteobacteria;Rhizobiales;Hyphomicrobiaceae;Pelagibacterium	476.734	-1.91259	0.449114	-4.2586	2.05714e-05	7.3131e-05
Bacteria	Proteobacteria	Alphaproteobacteria	Rhizobiales	Brucellaceae	Ochrobactrum	Bacteria;Proteobacteria;Alphaproteobacteria;Rhizobiales;Brucellaceae;Ochrobactrum	400.662	-1.93661	0.563278	-3.4381	0.000585809	0.0016029
Bacteria	Proteobacteria	Gammaproteobacteria	Methylococcales	Methylococcaceae	Methylomonas	Bacteria;Proteobacteria;Gammaproteobacteria;Methylococcales;Methylococcaceae;Methylomonas	400.213	-1.94201	0.327395	-5.93172	2.99784e-09	2.55644e-08
Bacteria	Proteobacteria	Alphaproteobacteria	Parvularculales	Parvularculaceae	Parvularcula	Bacteria;Proteobacteria;Alphaproteobacteria;Parvularculales;Parvularculaceae;Parvularcula	172.185	-1.95399	0.207518	-9.416	4.68621e-21	1.62846e-18
Bacteria	Proteobacteria	Gammaproteobacteria	Xanthomonadales	Xanthomonadaceae	Stenotrophomonas	Bacteria;Proteobacteria;Gammaproteobacteria;Xanthomonadales;Xanthomonadaceae;Stenotrophomonas	223.698	-1.96954	0.31964	-6.16175	7.19451e-10	7.69259e-09
Bacteria	Proteobacteria	Betaproteobacteria	Burkholderiales	Oxalobacteraceae	Herbaspirillum	Bacteria;Proteobacteria;Betaproteobacteria;Burkholderiales;Oxalobacteraceae;Herbaspirillum	421.587	-1.9704	0.499742	-3.94283	8.05273e-05	0.00025267
Bacteria	Proteobacteria	Gammaproteobacteria	Chromatiales	Chromatiaceae	Nitrosococcus	Bacteria;Proteobacteria;Gammaproteobacteria;Chromatiales;Chromatiaceae;Nitrosococcus	708.837	-1.9912	0.326087	-6.10635	1.01933e-09	1.02671e-08
Bacteria	Bacteroidetes <phylum>	Flavobacteriia	Flavobacteriales	Flavobacteriaceae	Cellulophaga	Bacteria;Bacteroidetes <phylum>;Flavobacteriia;Flavobacteriales;Flavobacteriaceae;Cellulophaga	964.654	-2.01814	0.401735	-5.02355	5.07254e-07	2.58272e-06
Bacteria	Bacteroidetes <phylum>	Flavobacteriia	Flavobacteriales	Flavobacteriaceae	Robiginitalea	Bacteria;Bacteroidetes <phylum>;Flavobacteriia;Flavobacteriales;Flavobacteriaceae;Robiginitalea	428.036	-2.03468	0.398957	-5.1	3.39659e-07	1.78161e-06
Bacteria	Proteobacteria	Alphaproteobacteria	Rhodospirillales	Rhodospirillaceae	Tistrella	Bacteria;Proteobacteria;Alphaproteobacteria;Rhodospirillales;Rhodospirillaceae;Tistrella	494.107	-2.05497	0.286941	-7.16165	7.97136e-13	2.05189e-11
Bacteria	Proteobacteria	Alphaproteobacteria	Rhizobiales	Methylobacteriaceae	Methylobacterium	Bacteria;Proteobacteria;Alphaproteobacteria;Rhizobiales;Methylobacteriaceae;Methylobacterium	765.825	-2.0572	0.331908	-6.1981	5.71474e-10	6.73177e-09
Bacteria	Proteobacteria	Betaproteobacteria	Burkholderiales	Alcaligenaceae	Bordetella	Bacteria;Proteobacteria;Betaproteobacteria;Burkholderiales;Alcaligenaceae;Bordetella	467.112	-2.10153	0.312728	-6.72	1.81722e-11	3.28043e-10
Bacteria	Proteobacteria	Alphaproteobacteria			Polymorphum gilvum	Bacteria;Proteobacteria;Alphaproteobacteria;;;Polymorphum gilvum	1017.79	-2.10508	0.445496	-4.72524	2.29838e-06	1.04404e-05
Bacteria	Proteobacteria	Alphaproteobacteria	Rhizobiales	Xanthobacteraceae	Xanthobacter	Bacteria;Proteobacteria;Alphaproteobacteria;Rhizobiales;Xanthobacteraceae;Xanthobacter	262.853	-2.12432	0.42425	-5.00722	5.52221e-07	2.78111e-06
Bacteria	Proteobacteria	Alphaproteobacteria	Rhodospirillales	Acetobacteraceae	Acidiphilium	Bacteria;Proteobacteria;Alphaproteobacteria;Rhodospirillales;Acetobacteraceae;Acidiphilium	186.036	-2.13612	0.295173	-7.23683	4.5928e-13	1.25176e-11
Bacteria	Proteobacteria	Alphaproteobacteria	Rhodobacterales	Hyphomonadaceae	Hirschia	Bacteria;Proteobacteria;Alphaproteobacteria;Rhodobacterales;Hyphomonadaceae;Hirschia	441.686	-2.15109	0.29153	-7.37862	1.59936e-13	5.05253e-12
Bacteria	Proteobacteria	Alphaproteobacteria	Rhodobacterales	Rhodobacteraceae	Loktanella	Bacteria;Proteobacteria;Alphaproteobacteria;Rhodobacterales;Rhodobacteraceae;Loktanella	2645.53	-2.17764	0.473481	-4.5992	4.24107e-06	1.80278e-05
Bacteria	Proteobacteria	Alphaproteobacteria	Rhizobiales	Phyllobacteriaceae	Chelativorans	Bacteria;Proteobacteria;Alphaproteobacteria;Rhizobiales;Phyllobacteriaceae;Chelativorans	460.331	-2.18933	0.485038	-4.51373	6.36975e-06	2.53695e-05
Bacteria	Proteobacteria	Betaproteobacteria	Rhodocyclales	Rhodocyclaceae	Thauera	Bacteria;Proteobacteria;Betaproteobacteria;Rhodocyclales;Rhodocyclaceae;Thauera	244.28	-2.20634	0.251339	-8.77836	1.65873e-18	3.29377e-16
Bacteria	Bacteroidetes <phylum>	Flavobacteriia	Flavobacteriales	Flavobacteriaceae	Dokdonia	Bacteria;Bacteroidetes <phylum>;Flavobacteriia;Flavobacteriales;Flavobacteriaceae;Dokdonia	648.104	-2.22248	0.447074	-4.97117	6.65511e-07	3.31563e-06
Bacteria	Proteobacteria	Alphaproteobacteria	Rhodobacterales	Rhodobacteraceae	Sulfitobacter	Bacteria;Proteobacteria;Alphaproteobacteria;Rhodobacterales;Rhodobacteraceae;Sulfitobacter	235.433	-2.23049	0.492743	-4.52668	5.99187e-06	2.43529e-05
Bacteria	Proteobacteria	Gammaproteobacteria	Oceanospirillales	Halomonadaceae	Chromohalobacter	Bacteria;Proteobacteria;Gammaproteobacteria;Oceanospirillales;Halomonadaceae;Chromohalobacter	502.391	-2.23772	0.325449	-6.87581	6.16405e-12	1.18723e-10
Bacteria	Proteobacteria	Alphaproteobacteria	Rhodobacterales	Rhodobacteraceae	Paracoccus <bacteria>	Bacteria;Proteobacteria;Alphaproteobacteria;Rhodobacterales;Rhodobacteraceae;Paracoccus <bacteria>	1815.69	-2.24716	0.48299	-4.6526	3.27772e-06	1.41932e-05
Bacteria	Bacteroidetes <phylum>	Flavobacteriia	Flavobacteriales	Flavobacteriaceae	Lacinutrix	Bacteria;Bacteroidetes <phylum>;Flavobacteriia;Flavobacteriales;Flavobacteriaceae;Lacinutrix	3154.14	-2.25623	0.621214	-3.63196	0.000281276	0.000806131
Bacteria	Proteobacteria	Betaproteobacteria	Methylophilales	Methylophilaceae	Methylotenera	Bacteria;Proteobacteria;Betaproteobacteria;Methylophilales;Methylophilaceae;Methylotenera	272.513	-2.29757	0.441759	-5.20096	1.98266e-07	1.10329e-06
Bacteria	Proteobacteria	Alphaproteobacteria	Rhodobacterales	Rhodobacteraceae	Ruegeria	Bacteria;Proteobacteria;Alphaproteobacteria;Rhodobacterales;Rhodobacteraceae;Ruegeria	15796.3	-2.31787	0.575927	-4.02459	5.70757e-05	0.000184072
Bacteria	Proteobacteria	Alphaproteobacteria	Rhodospirillales	Acetobacteraceae	Komagataeibacter	Bacteria;Proteobacteria;Alphaproteobacteria;Rhodospirillales;Acetobacteraceae;Komagataeibacter	70.965	-2.36944	0.410645	-5.77004	7.9255e-09	5.95484e-08
Bacteria	Proteobacteria	Alphaproteobacteria	Rhodobacterales	Rhodobacteraceae	Rhodobacter	Bacteria;Proteobacteria;Alphaproteobacteria;Rhodobacterales;Rhodobacteraceae;Rhodobacter	2882.03	-2.40866	0.451748	-5.33187	9.7209e-08	5.95245e-07
Bacteria	Bacteroidetes <phylum>	Flavobacteriia	Flavobacteriales	Flavobacteriaceae	Croceibacter	Bacteria;Bacteroidetes <phylum>;Flavobacteriia;Flavobacteriales;Flavobacteriaceae;Croceibacter	856.545	-2.45888	0.502772	-4.89066	1.00498e-06	4.9015e-06
Bacteria	Proteobacteria	Alphaproteobacteria	Rhodobacterales	Rhodobacteraceae	Dinoroseobacter	Bacteria;Proteobacteria;Alphaproteobacteria;Rhodobacterales;Rhodobacteraceae;Dinoroseobacter	3288.29	-2.51569	0.449437	-5.59743	2.17552e-08	1.48964e-07
Bacteria	Proteobacteria	Betaproteobacteria	Burkholderiales	Comamonadaceae	Alicycliphilus	Bacteria;Proteobacteria;Betaproteobacteria;Burkholderiales;Comamonadaceae;Alicycliphilus	144.261	-2.5273	0.328895	-7.68421	1.53949e-14	6.48454e-13
Bacteria	Proteobacteria	Betaproteobacteria	Methylophilales	Methylophilaceae	Methylobacillus	Bacteria;Proteobacteria;Betaproteobacteria;Methylophilales;Methylophilaceae;Methylobacillus	149.266	-2.54136	0.433106	-5.86775	4.41741e-09	3.61188e-08
Bacteria	Proteobacteria	Gammaproteobacteria	Oceanospirillales	Halomonadaceae	Halomonas	Bacteria;Proteobacteria;Gammaproteobacteria;Oceanospirillales;Halomonadaceae;Halomonas	769.925	-2.57518	0.372346	-6.91611	4.64204e-12	9.21776e-11
Bacteria	Proteobacteria	Gammaproteobacteria	Thiotrichales	Piscirickettsiaceae	Cycloclasticus	Bacteria;Proteobacteria;Gammaproteobacteria;Thiotrichales;Piscirickettsiaceae;Cycloclasticus	646.279	-2.61504	0.35832	-7.29807	2.91929e-13	8.11563e-12
Bacteria	Proteobacteria	Betaproteobacteria	Burkholderiales	Comamonadaceae	Polaromonas	Bacteria;Proteobacteria;Betaproteobacteria;Burkholderiales;Comamonadaceae;Polaromonas	375.092	-2.62201	0.344282	-7.61589	2.61875e-14	1.04002e-12
Bacteria	Bacteroidetes <phylum>	Flavobacteriia	Flavobacteriales	Flavobacteriaceae	Gramella	Bacteria;Bacteroidetes <phylum>;Flavobacteriia;Flavobacteriales;Flavobacteriaceae;Gramella	741.155	-2.69478	0.436483	-6.17386	6.66427e-10	7.35185e-09
Bacteria	Proteobacteria	Betaproteobacteria	Methylophilales	Methylophilaceae	Methylovorus	Bacteria;Proteobacteria;Betaproteobacteria;Methylophilales;Methylophilaceae;Methylovorus	183.907	-2.72272	0.430429	-6.3256	2.5225e-10	3.37142e-09
Bacteria	Proteobacteria	Alphaproteobacteria	Rhodobacterales	Rhodobacteraceae	Phaeobacter	Bacteria;Proteobacteria;Alphaproteobacteria;Rhodobacterales;Rhodobacteraceae;Phaeobacter	12240.5	-2.81691	0.617707	-4.56026	5.109e-06	2.11355e-05
Bacteria	Proteobacteria	Gammaproteobacteria	Oceanospirillales	Oceanospirillaceae	Thalassolituus	Bacteria;Proteobacteria;Gammaproteobacteria;Oceanospirillales;Oceanospirillaceae;Thalassolituus	3399.2	-2.83605	0.453817	-6.24932	4.12246e-10	5.11627e-09
Bacteria	Bacteroidetes <phylum>	Flavobacteriia	Flavobacteriales	Flavobacteriaceae	Zunongwangia	Bacteria;Bacteroidetes <phylum>;Flavobacteriia;Flavobacteriales;Flavobacteriaceae;Zunongwangia	954.224	-2.85404	0.426063	-6.69864	2.10369e-11	3.65516e-10
Bacteria	Proteobacteria	Alphaproteobacteria	Rhodobacterales	Hyphomonadaceae	Maricaulis	Bacteria;Proteobacteria;Alphaproteobacteria;Rhodobacterales;Hyphomonadaceae;Maricaulis	1243.58	-2.9808	0.453147	-6.578	4.76806e-11	7.53137e-10
Bacteria	Proteobacteria	Gammaproteobacteria	Oceanospirillales	Alcanivoracaceae	Kangiella	Bacteria;Proteobacteria;Gammaproteobacteria;Oceanospirillales;Alcanivoracaceae;Kangiella	16714.2	-3.04328	0.627198	-4.85218	1.22109e-06	5.8528e-06
Bacteria	Proteobacteria	Gammaproteobacteria	Alteromonadales	Alteromonadaceae	Glaciecola	Bacteria;Proteobacteria;Gammaproteobacteria;Alteromonadales;Alteromonadaceae;Glaciecola	4566.93	-3.06443	0.361922	-8.46712	2.51541e-17	3.17856e-15
Bacteria	Proteobacteria	Alphaproteobacteria	Rhodobacterales	Rhodobacteraceae	Leisingera	Bacteria;Proteobacteria;Alphaproteobacteria;Rhodobacterales;Rhodobacteraceae;Leisingera	11772.9	-3.07274	0.618962	-4.96434	6.89356e-07	3.40998e-06
Bacteria	Proteobacteria	Gammaproteobacteria	Oceanospirillales	Alcanivoracaceae	Alcanivorax	Bacteria;Proteobacteria;Gammaproteobacteria;Oceanospirillales;Alcanivoracaceae;Alcanivorax	41102.6	-3.17779	0.695516	-4.56897	4.9013e-06	2.03976e-05
Bacteria	Bacteroidetes <phylum>	Flavobacteriia	Flavobacteriales	Flavobacteriaceae	Aequorivita	Bacteria;Bacteroidetes <phylum>;Flavobacteriia;Flavobacteriales;Flavobacteriaceae;Aequorivita	2716.03	-3.21794	0.5956	-5.40286	6.55873e-08	4.16285e-07
Bacteria	Proteobacteria	Betaproteobacteria	Burkholderiales	Alcaligenaceae	Alcaligenes	Bacteria;Proteobacteria;Betaproteobacteria;Burkholderiales;Alcaligenaceae;Alcaligenes	2.41565	-3.50346	0.878914	-3.98612	6.71626e-05	0.000213142
Bacteria					uncultured bacterium pMCBF6(environmental samples <Bacteria>(Bacteria))	Bacteria;;;;;uncultured bacterium pMCBF6(environmental samples <Bacteria>(Bacteria))	23.5495	-3.5236	0.815139	-4.3227	1.5413e-05	5.57919e-05
Bacteria					uncultured bacterium(environmental samples <Bacteria>(Bacteria))	Bacteria;;;;;uncultured bacterium(environmental samples <Bacteria>(Bacteria))	174.803	-3.53166	0.50655	-6.97198	3.12507e-12	6.48334e-11
Bacteria	Proteobacteria	Gammaproteobacteria	Alteromonadales	Pseudoalteromonadaceae	Pseudoalteromonas	Bacteria;Proteobacteria;Gammaproteobacteria;Alteromonadales;Pseudoalteromonadaceae;Pseudoalteromonas	34978.8	-3.90098	0.462356	-8.43719	3.25068e-17	3.76537e-15
Bacteria	Proteobacteria	Gammaproteobacteria	Alteromonadales	Idiomarinaceae	Idiomarina	Bacteria;Proteobacteria;Gammaproteobacteria;Alteromonadales;Idiomarinaceae;Idiomarina	12002.2	-3.9668	0.56785	-6.98564	2.83562e-12	6.06385e-11
Bacteria	Bacteroidetes <phylum>	Flavobacteriia	Flavobacteriales	Flavobacteriaceae	Muricauda	Bacteria;Bacteroidetes <phylum>;Flavobacteriia;Flavobacteriales;Flavobacteriaceae;Muricauda	4438.86	-4.2036	0.571153	-7.35985	1.84111e-13	5.56337e-12
Bacteria	Proteobacteria	Gammaproteobacteria	Alteromonadales	Alteromonadaceae	Alteromonas	Bacteria;Proteobacteria;Gammaproteobacteria;Alteromonadales;Alteromonadaceae;Alteromonas	109452	-4.6032	0.823447	-5.59016	2.26859e-08	1.53822e-07
Bacteria	Proteobacteria	Gammaproteobacteria	Thiotrichales	Piscirickettsiaceae	Methylophaga	Bacteria;Proteobacteria;Gammaproteobacteria;Thiotrichales;Piscirickettsiaceae;Methylophaga	11023.5	-5.20326	0.650796	-7.99523	1.29329e-15	6.19889e-14
Eukaryota	Chordata	Aves	Sphenisciformes	Spheniscidae	Pygoscelis	Eukaryota;Chordata;Aves;Sphenisciformes;Spheniscidae;Pygoscelis	19.7727	5.06264	0.781246	6.48021	9.15962e-11	1.32624e-09
Eukaryota	Monoblepharidomycota	Monoblepharidomycetes	Monoblepharidales		Hyaloraphidium	Eukaryota;Monoblepharidomycota;Monoblepharidomycetes;Monoblepharidales;;Hyaloraphidium	2.00106	4.54852	1.05983	4.29173	1.7729e-05	6.35138e-05
Eukaryota	Chordata		Testudines	Trionychidae	Pelodiscus	Eukaryota;Chordata;;Testudines;Trionychidae;Pelodiscus	83.4879	4.41002	0.534987	8.24322	1.67638e-16	1.45635e-14
Eukaryota	Chordata	Aves	Passeriformes	Pipridae	Manacus	Eukaryota;Chordata;Aves;Passeriformes;Pipridae;Manacus	18.2231	3.90668	0.675123	5.78662	7.18155e-09	5.48481e-08
Eukaryota	Chordata	Aves	Psittaciformes	Psittacidae	Nestor	Eukaryota;Chordata;Aves;Psittaciformes;Psittacidae;Nestor	5.12473	3.8337	0.6574	5.83162	5.48933e-09	4.33532e-08
Eukaryota	Chordata	Aves	Opisthocomiformes	Opisthocomidae	Opisthocomus	Eukaryota;Chordata;Aves;Opisthocomiformes;Opisthocomidae;Opisthocomus	24.1049	3.71305	0.747749	4.96564	6.84746e-07	3.39928e-06
Eukaryota	Chordata	Actinopteri	Cichliformes	Cichlidae	Pundamilia	Eukaryota;Chordata;Actinopteri;Cichliformes;Cichlidae;Pundamilia	60.647	3.69456	0.603545	6.12143	9.27414e-10	9.60897e-09
Eukaryota	Chordata	Actinopteri	Beloniformes	Adrianichthyidae	Oryzias	Eukaryota;Chordata;Actinopteri;Beloniformes;Adrianichthyidae;Oryzias	219.226	3.67173	0.486407	7.54868	4.39689e-14	1.60834e-12
Eukaryota	Chordata	Actinopteri	Cichliformes	Cichlidae	Haplochromis	Eukaryota;Chordata;Actinopteri;Cichliformes;Cichlidae;Haplochromis	43.1407	3.66287	0.631464	5.80061	6.60753e-09	5.10248e-08
Eukaryota		Oligohymenophorea	Hymenostomatida	Tetrahymenidae	Tetrahymena	Eukaryota;;Oligohymenophorea;Hymenostomatida;Tetrahymenidae;Tetrahymena	334.483	3.64747	0.324116	11.2536	2.22365e-29	3.09087e-26
Eukaryota	Cnidaria	Hydrozoa	Hydroida	Hydridae	Hydra	Eukaryota;Cnidaria;Hydrozoa;Hydroida;Hydridae;Hydra	721.172	3.61709	0.465775	7.76575	8.11663e-15	3.76071e-13
Eukaryota	Chordata	Appendicularia <tunicate class>		Oikopleuridae	Oikopleura	Eukaryota;Chordata;Appendicularia <tunicate class>;;Oikopleuridae;Oikopleura	16.3824	3.53125	0.784558	4.50094	6.7652e-06	2.67149e-05
Eukaryota		Oligohymenophorea	Hymenostomatida		Ichthyophthirius	Eukaryota;;Oligohymenophorea;Hymenostomatida;;Ichthyophthirius	168.818	3.52177	0.355295	9.91225	3.6827e-23	2.55947e-20
Eukaryota	Chordata	Aves	Pelecaniformes	Ardeidae	Egretta	Eukaryota;Chordata;Aves;Pelecaniformes;Ardeidae;Egretta	5.77735	3.51417	0.594487	5.91127	3.39488e-09	2.8427e-08
Eukaryota	Chordata	Aves	Sphenisciformes	Spheniscidae	Aptenodytes	Eukaryota;Chordata;Aves;Sphenisciformes;Spheniscidae;Aptenodytes	11.778	3.48785	0.504921	6.90772	4.92514e-12	9.64217e-11
Eukaryota		Oligohymenophorea	Peniculida	Parameciidae	Paramecium	Eukaryota;;Oligohymenophorea;Peniculida;Parameciidae;Paramecium	251.803	3.45702	0.358169	9.65194	4.82349e-22	2.23488e-19
Eukaryota	Mollusca	Gastropoda		Aplysiidae	Aplysia	Eukaryota;Mollusca;Gastropoda;;Aplysiidae;Aplysia	838.099	3.36708	0.506577	6.64674	2.99665e-11	5.01849e-10
Eukaryota	Chordata	Actinopteri	Perciformes	Nototheniidae	Notothenia	Eukaryota;Chordata;Actinopteri;Perciformes;Nototheniidae;Notothenia	144.081	3.35811	0.514818	6.52291	6.89577e-11	1.04186e-09
Eukaryota	Arthropoda	Maxillopoda	Calanoida	Calanidae	Calanus	Eukaryota;Arthropoda;Maxillopoda;Calanoida;Calanidae;Calanus	13.0036	3.3564	0.553522	6.06372	1.33009e-09	1.2577e-08
Eukaryota	Chordata	Mammalia		Bovidae	Bison	Eukaryota;Chordata;Mammalia;;Bovidae;Bison	4.55893	3.35026	0.614805	5.4493	5.05687e-08	3.22434e-07
Eukaryota	Arthropoda	Insecta	Hemiptera	Psyllidae	Diaphorina	Eukaryota;Arthropoda;Insecta;Hemiptera;Psyllidae;Diaphorina	491.759	3.34414	0.443382	7.54235	4.61578e-14	1.64511e-12
Eukaryota	Echinodermata	Echinoidea	Echinoida	Strongylocentrotidae	Strongylocentrotus	Eukaryota;Echinodermata;Echinoidea;Echinoida;Strongylocentrotidae;Strongylocentrotus	1172.52	3.34031	0.512941	6.51207	7.41208e-11	1.09604e-09
Eukaryota			Phaeocystales	Phaeocystaceae	Phaeocystis	Eukaryota;;;Phaeocystales;Phaeocystaceae;Phaeocystis	36.1642	3.33835	0.407612	8.19002	2.61173e-16	2.01684e-14
Eukaryota	Chordata	Aves	Passeriformes	Corvidae	Corvus	Eukaryota;Chordata;Aves;Passeriformes;Corvidae;Corvus	9.7185	3.30946	0.587155	5.63644	1.73605e-08	1.20655e-07
Eukaryota	Chordata	Aves	Pelecaniformes	Threskiornithidae	Nipponia	Eukaryota;Chordata;Aves;Pelecaniformes;Threskiornithidae;Nipponia	8.11738	3.29697	0.623394	5.28874	1.23163e-07	7.3161e-07
Eukaryota	Chordata	Aves	Gruiformes	Otididae	Chlamydotis	Eukaryota;Chordata;Aves;Gruiformes;Otididae;Chlamydotis	6.11223	3.26921	0.613896	5.32535	1.00758e-07	6.10083e-07
Eukaryota	Chordata	Actinopteri		Sciaenidae	Larimichthys	Eukaryota;Chordata;Actinopteri;;Sciaenidae;Larimichthys	97.6872	3.24858	0.429196	7.56898	3.76163e-14	1.41315e-12
Eukaryota	Chordata	Actinopteri	Cichliformes	Cichlidae	Oreochromis	Eukaryota;Chordata;Actinopteri;Cichliformes;Cichlidae;Oreochromis	143.519	3.2366	0.440254	7.35167	1.95749e-13	5.66856e-12
Eukaryota	Arthropoda	Insecta	Diptera	Culicidae	Aedes <genus>	Eukaryota;Arthropoda;Insecta;Diptera;Culicidae;Aedes <genus>	182.022	3.19392	0.393228	8.1223	4.57413e-16	2.89002e-14
Eukaryota	Arthropoda	Insecta	Hymenoptera	Braconidae	Microplitis	Eukaryota;Arthropoda;Insecta;Hymenoptera;Braconidae;Microplitis	317.894	3.18845	0.398708	7.99695	1.27538e-15	6.19889e-14
Eukaryota	Chordata	Mammalia	Cetacea	Physeteridae	Physeter	Eukaryota;Chordata;Mammalia;Cetacea;Physeteridae;Physeter	7.17564	3.17107	0.513533	6.17501	6.61612e-10	7.35185e-09
Eukaryota	Arthropoda	Insecta	Coleoptera	Tenebrionidae	Tribolium <beetle>	Eukaryota;Arthropoda;Insecta;Coleoptera;Tenebrionidae;Tribolium <beetle>	489.553	3.16293	0.366003	8.6418	5.53364e-18	7.69176e-16
Eukaryota	Arthropoda	Insecta	Hemiptera	Aphididae	Acyrthosiphon	Eukaryota;Arthropoda;Insecta;Hemiptera;Aphididae;Acyrthosiphon	468.298	3.15625	0.387272	8.14994	3.64092e-16	2.40994e-14
Eukaryota	Chordata	Aves	Coraciiformes	Meropidae	Merops	Eukaryota;Chordata;Aves;Coraciiformes;Meropidae;Merops	7.07793	3.15126	0.676798	4.65613	3.2221e-06	1.3996e-05
Eukaryota	Bacillariophyta	Coscinodiscophyceae		Rhizosoleniaceae	Rhizosolenia	Eukaryota;Bacillariophyta;Coscinodiscophyceae;;Rhizosoleniaceae;Rhizosolenia	4.9458	3.15001	0.670545	4.69768	2.63131e-06	1.17228e-05
Eukaryota	Arthropoda	Insecta	Lepidoptera	Bombycidae	Bombyx	Eukaryota;Arthropoda;Insecta;Lepidoptera;Bombycidae;Bombyx	352.977	3.14288	0.361011	8.70579	3.15357e-18	5.47932e-16
Eukaryota	Chordata	Actinopteri	Cypriniformes	Cyprinidae	Danio	Eukaryota;Chordata;Actinopteri;Cypriniformes;Cyprinidae;Danio	195.683	3.14081	0.476453	6.59206	4.33766e-11	7.01087e-10
Eukaryota	Chordata	Aves	Gaviiformes	Gaviidae	Gavia	Eukaryota;Chordata;Aves;Gaviiformes;Gaviidae;Gavia	5.19718	3.13799	0.717739	4.37205	1.23087e-05	4.57463e-05
Eukaryota	Apicomplexa	Aconoidasida	Haemosporida		Leucocytozoon	Eukaryota;Apicomplexa;Aconoidasida;Haemosporida;;Leucocytozoon	1.23383	3.10951	1.04138	2.98594	0.00282705	0.0068104
Eukaryota	Arthropoda	Insecta	Diptera	Culicidae	Anopheles <genus>	Eukaryota;Arthropoda;Insecta;Diptera;Culicidae;Anopheles <genus>	161.213	3.10803	0.33875	9.17501	4.51546e-20	1.2553e-17
Eukaryota	Arthropoda	Insecta	Phthiraptera	Pediculidae	Pediculus	Eukaryota;Arthropoda;Insecta;Phthiraptera;Pediculidae;Pediculus	483.004	3.10681	0.414528	7.49481	6.63953e-14	2.19737e-12
Eukaryota	Platyhelminthes	Trematoda	Opisthorchiida	Opisthorchiidae	Opisthorchis	Eukaryota;Platyhelminthes;Trematoda;Opisthorchiida;Opisthorchiidae;Opisthorchis	131.286	3.09959	0.436083	7.1078	1.17907e-12	2.8257e-11
Eukaryota	Chordata		Testudines	Emydidae	Chrysemys	Eukaryota;Chordata;;Testudines;Emydidae;Chrysemys	48.971	3.09451	0.455359	6.79575	1.07748e-11	1.99694e-10
Eukaryota	Arthropoda	Arachnida	Mesostigmata	Phytoseiidae	Metaseiulus	Eukaryota;Arthropoda;Arachnida;Mesostigmata;Phytoseiidae;Metaseiulus	307.227	3.08585	0.376332	8.19981	2.40766e-16	1.96862e-14
Eukaryota	Nematoda	Enoplea	Trichocephalida	Trichinellidae	Trichinella	Eukaryota;Nematoda;Enoplea;Trichocephalida;Trichinellidae;Trichinella	125.291	3.07797	0.418443	7.35577	1.89826e-13	5.61399e-12
Eukaryota	Arthropoda	Insecta	Hymenoptera	Megachilidae	Megachile	Eukaryota;Arthropoda;Insecta;Hymenoptera;Megachilidae;Megachile	210.375	3.07651	0.376416	8.17318	3.00372e-16	2.13156e-14
Eukaryota	Chordata		Coelacanthiformes	Coelacanthidae	Latimeria	Eukaryota;Chordata;;Coelacanthiformes;Coelacanthidae;Latimeria	133.341	3.05323	0.464278	6.57628	4.82352e-11	7.53337e-10
Eukaryota	Hemichordata	Enteropneusta		Harrimaniidae	Saccoglossus	Eukaryota;Hemichordata;Enteropneusta;;Harrimaniidae;Saccoglossus	850.221	3.03964	0.505415	6.01414	1.80849e-09	1.63234e-08
Eukaryota	Chordata	Mammalia	Carnivora	Felidae	Felis	Eukaryota;Chordata;Mammalia;Carnivora;Felidae;Felis	6.14309	3.03706	0.574813	5.28355	1.26703e-07	7.46257e-07
Eukaryota	Chordata	Ascidiacea	Enterogona	Cionidae	Ciona	Eukaryota;Chordata;Ascidiacea;Enterogona;Cionidae;Ciona	276.418	3.03401	0.430426	7.04886	1.80389e-12	4.11049e-11
Eukaryota	Arthropoda	Arachnida	Ixodida	Ixodidae	Ixodes	Eukaryota;Arthropoda;Arachnida;Ixodida;Ixodidae;Ixodes	343.568	3.01778	0.369343	8.17066	3.06699e-16	2.13156e-14
Eukaryota	Arthropoda	Insecta	Diptera	Muscidae	Musca <genus>	Eukaryota;Arthropoda;Insecta;Diptera;Muscidae;Musca <genus>	193.83	3.00946	0.372122	8.0873	6.10022e-16	3.68665e-14
Eukaryota	Chordata	Aves	Anseriformes	Anatidae	Anas	Eukaryota;Chordata;Aves;Anseriformes;Anatidae;Anas	22.9343	2.99854	0.494854	6.05945	1.36591e-09	1.28285e-08
Eukaryota	Streptophyta		Brassicales	Brassicaceae	Camelina	Eukaryota;Streptophyta;;Brassicales;Brassicaceae;Camelina	41.7794	2.99457	0.428979	6.98069	2.93741e-12	6.18637e-11
Eukaryota	Chordata	Aves	Passeriformes	Paridae	Pseudopodoces	Eukaryota;Chordata;Aves;Passeriformes;Paridae;Pseudopodoces	10.7316	2.9835	0.479579	6.22108	4.9373e-10	6.02004e-09
Eukaryota	Chordata	Actinopteri	Tetraodontiformes	Tetraodontidae	Takifugu	Eukaryota;Chordata;Actinopteri;Tetraodontiformes;Tetraodontidae;Takifugu	118.331	2.97365	0.450662	6.59841	4.15595e-11	6.7962e-10
Eukaryota	Arthropoda	Insecta	Hymenoptera	Pteromalidae	Nasonia	Eukaryota;Arthropoda;Insecta;Hymenoptera;Pteromalidae;Nasonia	330.842	2.95667	0.383836	7.70295	1.32964e-14	5.83709e-13
Eukaryota	Chordata	Mammalia	Primates	Tarsiidae	Tarsius	Eukaryota;Chordata;Mammalia;Primates;Tarsiidae;Tarsius	14.5923	2.91763	0.482303	6.04938	1.45401e-09	1.33846e-08
Eukaryota	Streptophyta		Fabales	Fabaceae	Medicago	Eukaryota;Streptophyta;;Fabales;Fabaceae;Medicago	72.6812	2.90597	0.379394	7.65952	1.86627e-14	7.62975e-13
Eukaryota	Chordata	Mammalia	Rodentia	Cricetidae	Mesocricetus	Eukaryota;Chordata;Mammalia;Rodentia;Cricetidae;Mesocricetus	16.5855	2.90343	0.462668	6.27541	3.48723e-10	4.40659e-09
Eukaryota	Chordata		Squamata	Iguanidae	Anolis	Eukaryota;Chordata;;Squamata;Iguanidae;Anolis	67.5206	2.90261	0.481098	6.03331	1.60633e-09	1.46895e-08
Eukaryota	Chordata	Mammalia	Carnivora	Phocidae	Leptonychotes	Eukaryota;Chordata;Mammalia;Carnivora;Phocidae;Leptonychotes	5.41159	2.89272	0.540711	5.34985	8.80267e-08	5.43809e-07
Eukaryota	Chordata	Mammalia	Sirenia	Trichechidae	Trichechus	Eukaryota;Chordata;Mammalia;Sirenia;Trichechidae;Trichechus	15.4256	2.89137	0.476566	6.0671	1.30242e-09	1.24283e-08
Eukaryota	Chordata	Actinopteri	Pleuronectiformes	Cynoglossidae	Cynoglossus	Eukaryota;Chordata;Actinopteri;Pleuronectiformes;Cynoglossidae;Cynoglossus	71.9026	2.87897	0.449353	6.40693	1.48482e-10	2.04347e-09
Eukaryota	Chordata	Aves	Gruiformes	Cariamidae	Cariama	Eukaryota;Chordata;Aves;Gruiformes;Cariamidae;Cariama	6.16248	2.87822	0.639223	4.50269	6.70992e-06	2.6572e-05
Eukaryota	Chordata	Mammalia	Rodentia	Bathyergidae	Heterocephalus	Eukaryota;Chordata;Mammalia;Rodentia;Bathyergidae;Heterocephalus	24.265	2.87082	0.458183	6.26566	3.71259e-10	4.6491e-09
Eukaryota	Chordata	Mammalia	Rodentia	Bathyergidae	Fukomys	Eukaryota;Chordata;Mammalia;Rodentia;Bathyergidae;Fukomys	11.1519	2.85986	0.46073	6.20723	5.39261e-10	6.46184e-09
Eukaryota	Chlorophyta	Ulvophyceae	Bryopsidales	Bryopsidaceae	Bryopsis	Eukaryota;Chlorophyta;Ulvophyceae;Bryopsidales;Bryopsidaceae;Bryopsis	0.83641	2.85521	0.933297	3.05928	0.00221873	0.00544883
Eukaryota	Streptophyta		Solanales	Solanaceae	Nicotiana	Eukaryota;Streptophyta;;Solanales;Solanaceae;Nicotiana	48.1369	2.84827	0.404968	7.03332	2.0167e-12	4.44953e-11
Eukaryota	Arthropoda	Insecta	Diptera	Culicidae	Culex <genus>	Eukaryota;Arthropoda;Insecta;Diptera;Culicidae;Culex <genus>	170.683	2.8453	0.375068	7.58609	3.29693e-14	1.27298e-12
Eukaryota	Chordata	Aves	Caprimulgiformes	Caprimulgidae	Caprimulgus	Eukaryota;Chordata;Aves;Caprimulgiformes;Caprimulgidae;Caprimulgus	6.31946	2.83732	0.517756	5.48004	4.25235e-08	2.76204e-07
Eukaryota	Chordata	Actinopteri	Cichliformes	Cichlidae	Maylandia	Eukaryota;Chordata;Actinopteri;Cichliformes;Cichlidae;Maylandia	67.0634	2.83283	0.421004	6.72876	1.71118e-11	3.12967e-10
Eukaryota	Arthropoda	Insecta	Hymenoptera	Apidae	Apis	Eukaryota;Arthropoda;Insecta;Hymenoptera;Apidae;Apis	270.344	2.8213	0.350128	8.05792	7.76043e-16	4.3591e-14
Eukaryota	Chordata	Aves	Passeriformes	Estrildidae	Taeniopygia	Eukaryota;Chordata;Aves;Passeriformes;Estrildidae;Taeniopygia	20.488	2.81992	0.475246	5.93359	2.96376e-09	2.55644e-08
Eukaryota	Chordata	Aves	Piciformes	Picidae	Picoides	Eukaryota;Chordata;Aves;Piciformes;Picidae;Picoides	31.7579	2.81944	0.583337	4.8333	1.34288e-06	6.39247e-06
Eukaryota	Chordata	Aves	Falconiformes	Falconidae	Falco	Eukaryota;Chordata;Aves;Falconiformes;Falconidae;Falco	20.0221	2.80854	0.427879	6.56387	5.2428e-11	8.00824e-10
Eukaryota	Chordata	Amphibia	Anura	Pipidae	Xenopus <genus>	Eukaryota;Chordata;Amphibia;Anura;Pipidae;Xenopus <genus>	231.278	2.80248	0.452394	6.19477	5.83687e-10	6.76105e-09
Eukaryota	Chordata	Aves	Ciconiiformes	Pteroclidae	Pterocles	Eukaryota;Chordata;Aves;Ciconiiformes;Pteroclidae;Pterocles	5.81246	2.80135	0.670762	4.17637	2.96199e-05	0.000100664
Eukaryota	Chordata	Aves	Coraciiformes	Leptosomidae	Leptosomus	Eukaryota;Chordata;Aves;Coraciiformes;Leptosomidae;Leptosomus	4.54004	2.80104	0.710721	3.94113	8.11001e-05	0.000253894
Eukaryota						Eukaryota;Arthropoda;Insecta;Diptera;Drosophilidae;Drosophila <fruit fly genus>	469.603	2.79012	0.321599	8.67577	4.10766e-18	6.34405e-16
Eukaryota	Chordata	Aves	Gruiformes	Gruidae	Balearica	Eukaryota;Chordata;Aves;Gruiformes;Gruidae;Balearica	2.52416	2.78815	0.845038	3.29944	0.000968783	0.00255523
Eukaryota	Chordata	Mammalia		Bovidae	Bubalus	Eukaryota;Chordata;Mammalia;;Bovidae;Bubalus	9.72286	2.78717	0.460132	6.05733	1.384e-09	1.29111e-08
Eukaryota	Apicomplexa	Aconoidasida		Theileriidae	Theileria	Eukaryota;Apicomplexa;Aconoidasida;;Theileriidae;Theileria	25.2556	2.78592	0.370617	7.51699	5.60499e-14	1.94774e-12
Eukaryota	Xenacoelomorpha	Acoela		Sagittiferidae	Symsagittifera	Eukaryota;Xenacoelomorpha;Acoela;;Sagittiferidae;Symsagittifera	3.15237	2.77792	0.889276	3.1238	0.00178532	0.0044553
Eukaryota	Nematoda	Chromadorea	Spirurida	Onchocercidae	Brugia	Eukaryota;Nematoda;Chromadorea;Spirurida;Onchocercidae;Brugia	66.4217	2.77771	0.377241	7.36321	1.79542e-13	5.54585e-12
Eukaryota	Nematoda	Chromadorea	Spirurida	Onchocercidae	Loa	Eukaryota;Nematoda;Chromadorea;Spirurida;Onchocercidae;Loa	35.9116	2.77587	0.39456	7.03535	1.98763e-12	4.44953e-11
Eukaryota	Chordata	Aves	Struthioniformes	Struthionidae	Struthio	Eukaryota;Chordata;Aves;Struthioniformes;Struthionidae;Struthio	7.6936	2.77168	0.568846	4.87246	1.10216e-06	5.31943e-06
Eukaryota	Chordata	Aves	Psittaciformes	Psittaculidae	Melopsittacus	Eukaryota;Chordata;Aves;Psittaciformes;Psittaculidae;Melopsittacus	16.1339	2.77103	0.501978	5.52023	3.38561e-08	2.23033e-07
Eukaryota	Chordata	Mammalia	Insectivora	Talpidae	Condylura	Eukaryota;Chordata;Mammalia;Insectivora;Talpidae;Condylura	13.5724	2.7635	0.412388	6.70122	2.06688e-11	3.63666e-10
Eukaryota	Chordata	Mammalia	Rodentia	Octodontidae	Octodon	Eukaryota;Chordata;Mammalia;Rodentia;Octodontidae;Octodon	14.7066	2.76292	0.44749	6.17426	6.64742e-10	7.35185e-09
Eukaryota	Chordata	Aves	Trogoniformes	Trogonidae	Apaloderma	Eukaryota;Chordata;Aves;Trogoniformes;Trogonidae;Apaloderma	5.74852	2.75507	0.614251	4.48525	7.28294e-06	2.85969e-05
Eukaryota	Chordata	Mammalia		Bovidae	Bos	Eukaryota;Chordata;Mammalia;;Bovidae;Bos	29.503	2.75344	0.390066	7.05892	1.67805e-12	3.88749e-11
Eukaryota	Chordata	Mammalia	Rodentia	Cricetidae	Peromyscus	Eukaryota;Chordata;Mammalia;Rodentia;Cricetidae;Peromyscus	8.2525	2.75037	0.631256	4.35698	1.31869e-05	4.88795e-05
Eukaryota	Chordata	Actinopteri	Esociformes	Esocidae	Esox	Eukaryota;Chordata;Actinopteri;Esociformes;Esocidae;Esox	87.1126	2.74705	0.425549	6.45532	1.0799e-10	1.53169e-09
Eukaryota	Nematoda	Chromadorea	Rhabditida	Rhabditidae	Caenorhabditis	Eukaryota;Nematoda;Chromadorea;Rhabditida;Rhabditidae;Caenorhabditis	255.538	2.74044	0.355828	7.70159	1.34379e-14	5.83709e-13
Eukaryota	Chordata	Mammalia	Dermoptera	Cynocephalidae	Galeopterus	Eukaryota;Chordata;Mammalia;Dermoptera;Cynocephalidae;Galeopterus	11.1553	2.73247	0.491091	5.56408	2.63541e-08	1.76967e-07
Eukaryota	Mollusca	Gastropoda		Lottiidae	Lottia	Eukaryota;Mollusca;Gastropoda;;Lottiidae;Lottia	636.389	2.71854	0.512531	5.30415	1.13199e-07	6.75306e-07
Eukaryota	Arthropoda	Maxillopoda	Harpacticoida	Miraciidae	Amphiascoides	Eukaryota;Arthropoda;Maxillopoda;Harpacticoida;Miraciidae;Amphiascoides	1.51498	2.70354	0.841666	3.21213	0.00131753	0.00339143
Eukaryota	Annelida	Hirudinida	Rhynchobdellida	Glossiphoniidae	Helobdella	Eukaryota;Annelida;Hirudinida;Rhynchobdellida;Glossiphoniidae;Helobdella	291.746	2.66341	0.533856	4.98899	6.06942e-07	3.04567e-06
Eukaryota	Chordata	Aves	Passeriformes	Fringillidae	Geospiza	Eukaryota;Chordata;Aves;Passeriformes;Fringillidae;Geospiza	23.807	2.6607	0.511595	5.2008	1.98433e-07	1.10329e-06
Eukaryota	Chordata	Aves	Gruiformes	Mesitornithidae	Mesitornis	Eukaryota;Chordata;Aves;Gruiformes;Mesitornithidae;Mesitornis	6.01041	2.6581	0.524777	5.06519	4.07997e-07	2.1161e-06
Eukaryota	Chordata	Mammalia	Rodentia	Chinchillidae	Chinchilla <genus>	Eukaryota;Chordata;Mammalia;Rodentia;Chinchillidae;Chinchilla <genus>	10.1435	2.65645	0.438729	6.05488	1.40519e-09	1.30214e-08
Eukaryota	Chordata	Actinopteri	Characiformes	Characidae	Astyanax	Eukaryota;Chordata;Actinopteri;Characiformes;Characidae;Astyanax	77.6366	2.63999	0.433465	6.09043	1.12606e-09	1.11009e-08
Eukaryota	Chordata	Mammalia	Cingulata	Dasypodidae	Dasypus	Eukaryota;Chordata;Mammalia;Cingulata;Dasypodidae;Dasypus	20.2424	2.63896	0.483575	5.4572	4.837e-08	3.09835e-07
Eukaryota	Streptophyta		Fabales	Fabaceae	Cicer	Eukaryota;Streptophyta;;Fabales;Fabaceae;Cicer	44.7578	2.633	0.327705	8.03469	9.38179e-16	5.01565e-14
Eukaryota	Chordata		Crocodylia	Alligatoridae	Alligator	Eukaryota;Chordata;;Crocodylia;Alligatoridae;Alligator	41.3245	2.62891	0.423719	6.20437	5.49169e-10	6.52432e-09
Eukaryota	Chordata	Aves	Procellariiformes	Procellariidae	Fulmarus	Eukaryota;Chordata;Aves;Procellariiformes;Procellariidae;Fulmarus	3.14843	2.62201	0.642733	4.07947	4.51376e-05	0.00014728
Eukaryota	Chordata	Mammalia	Macroscelidea	Macroscelididae	Elephantulus	Eukaryota;Chordata;Mammalia;Macroscelidea;Macroscelididae;Elephantulus	21.1328	2.62061	0.472194	5.54987	2.85874e-08	1.91041e-07
Eukaryota	Chordata	Mammalia		Tenrecidae	Echinops <mammal>	Eukaryota;Chordata;Mammalia;;Tenrecidae;Echinops <mammal>	16.6883	2.61924	0.393918	6.64922	2.94656e-11	4.99477e-10
Eukaryota	Bacillariophyta	Bacillariophyceae		Gomphonemataceae	Didymosphenia	Eukaryota;Bacillariophyta;Bacillariophyceae;;Gomphonemataceae;Didymosphenia	1.14688	2.61622	0.890725	2.93718	0.00331215	0.00785646
Eukaryota	Chordata	Mammalia	Lagomorpha	Ochotonidae	Ochotona	Eukaryota;Chordata;Mammalia;Lagomorpha;Ochotonidae;Ochotona	16.0588	2.61581	0.422424	6.19239	5.92584e-10	6.77809e-09
Eukaryota	Chordata	Aves	Passeriformes	Fringillidae	Zonotrichia	Eukaryota;Chordata;Aves;Passeriformes;Fringillidae;Zonotrichia	13.7655	2.59065	0.564915	4.58591	4.52005e-06	1.89815e-05
Eukaryota	Chordata	Mammalia		Chrysochloridae	Chrysochloris	Eukaryota;Chordata;Mammalia;;Chrysochloridae;Chrysochloris	14.3309	2.58924	0.482909	5.36175	8.24178e-08	5.11432e-07
Eukaryota	Apicomplexa	Aconoidasida		Babesiidae	Babesia	Eukaryota;Apicomplexa;Aconoidasida;;Babesiidae;Babesia	18.7336	2.58873	0.423618	6.11099	9.90134e-10	1.01198e-08
Eukaryota						Eukaryota;Chordata;Mammalia;Rodentia;Muridae;Mus <mouse genus>	14.7577	2.58204	0.502997	5.13331	2.84694e-07	1.50284e-06
Eukaryota	Apicomplexa	Coccidia	Eucoccidiorida	Sarcocystidae	Hammondia	Eukaryota;Apicomplexa;Coccidia;Eucoccidiorida;Sarcocystidae;Hammondia	27.6072	2.57895	0.418486	6.16257	7.15727e-10	7.69259e-09
Eukaryota	Chordata	Aves	Galliformes	Phasianidae	Meleagris	Eukaryota;Chordata;Aves;Galliformes;Phasianidae;Meleagris	27.0589	2.57773	0.410347	6.28183	3.34619e-10	4.30667e-09
Eukaryota	Chordata	Actinopteri		Pomacentridae	Stegastes	Eukaryota;Chordata;Actinopteri;;Pomacentridae;Stegastes	63.9213	2.57161	0.521609	4.93015	8.21648e-07	4.03565e-06
Eukaryota	Chordata	Chondrichthyes	Chimaeriformes	Callorhinchidae	Callorhinchus	Eukaryota;Chordata;Chondrichthyes;Chimaeriformes;Callorhinchidae;Callorhinchus	96.0628	2.561	0.399674	6.40771	1.47726e-10	2.04347e-09
Eukaryota	Chordata	Actinopteri	Cichliformes	Cichlidae	Neolamprologus	Eukaryota;Chordata;Actinopteri;Cichliformes;Cichlidae;Neolamprologus	24.2514	2.56031	0.530715	4.82427	1.40517e-06	6.66616e-06
Eukaryota	Chordata	Mammalia	Carnivora	Ursidae	Ursus	Eukaryota;Chordata;Mammalia;Carnivora;Ursidae;Ursus	3.5772	2.55237	0.684384	3.72944	0.000191906	0.000559223
Eukaryota	Chordata			Branchiostomidae	Branchiostoma	Eukaryota;Chordata;;;Branchiostomidae;Branchiostoma	526.48	2.54214	0.429593	5.91755	3.26775e-09	2.75283e-08
Eukaryota	Chordata	Mammalia	Carnivora	Canidae	Canis	Eukaryota;Chordata;Mammalia;Carnivora;Canidae;Canis	6.81469	2.52348	0.486935	5.18237	2.19084e-07	1.20366e-06
Eukaryota	Apicomplexa	Coccidia	Eucoccidiorida	Cryptosporidiidae	Cryptosporidium	Eukaryota;Apicomplexa;Coccidia;Eucoccidiorida;Cryptosporidiidae;Cryptosporidium	29.4681	2.51249	0.342811	7.32909	2.31724e-13	6.57338e-12
Eukaryota	Chordata	Mammalia		Camelidae	Vicugna <genus>	Eukaryota;Chordata;Mammalia;;Camelidae;Vicugna <genus>	6.88929	2.51163	0.562811	4.46266	8.09494e-06	3.13655e-05
Eukaryota	Chordata	Mammalia	Primates	Galagidae	Otolemur	Eukaryota;Chordata;Mammalia;Primates;Galagidae;Otolemur	15.8983	2.49869	0.383661	6.51276	7.37835e-11	1.09604e-09
Eukaryota	Chordata	Mammalia	Proboscidea <mammal>	Elephantidae	Loxodonta	Eukaryota;Chordata;Mammalia;Proboscidea <mammal>;Elephantidae;Loxodonta	9.06714	2.49451	0.575163	4.33704	1.44413e-05	5.2699e-05
Eukaryota	Chordata	Mammalia	Chiroptera	Vespertilionidae	Eptesicus	Eukaryota;Chordata;Mammalia;Chiroptera;Vespertilionidae;Eptesicus	9.67246	2.48458	0.580425	4.28063	1.86365e-05	6.6593e-05
Eukaryota	Chordata	Mammalia	Monotremata	Ornithorhynchidae	Ornithorhynchus	Eukaryota;Chordata;Mammalia;Monotremata;Ornithorhynchidae;Ornithorhynchus	27.1936	2.4767	0.516914	4.79131	1.65697e-06	7.78103e-06
Eukaryota	Chordata		Squamata	Pythonidae	Python	Eukaryota;Chordata;;Squamata;Pythonidae;Python	40.3381	2.46998	0.407053	6.06796	1.29549e-09	1.24283e-08
Eukaryota	Chordata	Aves	Charadriiformes	Charadriidae	Charadrius	Eukaryota;Chordata;Aves;Charadriiformes;Charadriidae;Charadrius	3.63531	2.44218	0.68669	3.55645	0.000375893	0.00105129
Eukaryota	Chordata	Mammalia	Rodentia	Cricetidae	Cricetulus	Eukaryota;Chordata;Mammalia;Rodentia;Cricetidae;Cricetulus	20.3025	2.43742	0.561168	4.34348	1.40242e-05	5.15705e-05
Eukaryota	Streptophyta		Caryophyllales	Amaranthaceae	Beta <angiosperm>	Eukaryota;Streptophyta;;Caryophyllales;Amaranthaceae;Beta <angiosperm>	47.9145	2.41981	0.339398	7.1297	1.00585e-12	2.49667e-11
Eukaryota	Chordata	Aves	Galliformes	Phasianidae	Gallus	Eukaryota;Chordata;Aves;Galliformes;Phasianidae;Gallus	20.3092	2.41872	0.365968	6.6091	3.86651e-11	6.39815e-10
Eukaryota	Chordata	Mammalia	Perissodactyla	Equidae	Equus	Eukaryota;Chordata;Mammalia;Perissodactyla;Equidae;Equus	11.5353	2.41713	0.448244	5.39244	6.95067e-08	4.39156e-07
Eukaryota	Chordata	Aves	Coliiformes	Coliidae	Colius	Eukaryota;Chordata;Aves;Coliiformes;Coliidae;Colius	5.86564	2.4169	0.53271	4.53698	5.70647e-06	2.33294e-05
Eukaryota	Chordata	Aves	Musophagiformes	Musophagidae	Tauraco	Eukaryota;Chordata;Aves;Musophagiformes;Musophagidae;Tauraco	5.22042	2.41118	0.604043	3.99174	6.55907e-05	0.000208629
Eukaryota	Basidiomycota	Pucciniomycetes	Pucciniales	Melampsoraceae	Melampsora	Eukaryota;Basidiomycota;Pucciniomycetes;Pucciniales;Melampsoraceae;Melampsora	26.178	2.41114	0.34463	6.99631	2.62789e-12	5.70746e-11
Eukaryota	Chordata	Mammalia	Rodentia	Caviidae	Cavia	Eukaryota;Chordata;Mammalia;Rodentia;Caviidae;Cavia	20.1382	2.41072	0.426939	5.64654	1.63712e-08	1.15513e-07
Eukaryota	Chordata	Aves	Passeriformes	Fringillidae	Serinus	Eukaryota;Chordata;Aves;Passeriformes;Fringillidae;Serinus	6.63966	2.41	0.636404	3.7869	0.000152541	0.000452094
Eukaryota	Chordata	Actinopteri	Cyprinodontiformes	Poeciliidae	Xiphophorus	Eukaryota;Chordata;Actinopteri;Cyprinodontiformes;Poeciliidae;Xiphophorus	38.3209	2.40452	0.405893	5.92402	3.14173e-09	2.66281e-08
Eukaryota	Chordata	Actinopteri	Salmoniformes	Salmonidae	Oncorhynchus	Eukaryota;Chordata;Actinopteri;Salmoniformes;Salmonidae;Oncorhynchus	2.88837	2.3996	0.781917	3.06887	0.00214871	0.00531441
Eukaryota	Streptophyta	Liliopsida	Poales	Poaceae	Sorghum <genus>	Eukaryota;Streptophyta;Liliopsida;Poales;Poaceae;Sorghum <genus>	58.4539	2.3903	0.349876	6.83186	8.38214e-12	1.57448e-10
Eukaryota			Perkinsida	Perkinsidae	Perkinsus	Eukaryota;;;Perkinsida;Perkinsidae;Perkinsus	133.597	2.38561	0.289398	8.24336	1.67443e-16	1.45635e-14
Eukaryota	Chordata	Mammalia	Didelphimorphia	Didelphidae	Monodelphis	Eukaryota;Chordata;Mammalia;Didelphimorphia;Didelphidae;Monodelphis	33.0553	2.36168	0.456255	5.17623	2.26419e-07	1.23907e-06
Eukaryota	Streptophyta		Rosales	Rosaceae	Malus	Eukaryota;Streptophyta;;Rosales;Rosaceae;Malus	25.0282	2.3607	0.340589	6.93123	4.17186e-12	8.40419e-11
Eukaryota	Chordata	Mammalia	Cetacea	Delphinidae	Orcinus	Eukaryota;Chordata;Mammalia;Cetacea;Delphinidae;Orcinus	9.99944	2.35036	0.401015	5.86101	4.60047e-09	3.69633e-08
Eukaryota	Chordata		Testudines	Cheloniidae	Chelonia	Eukaryota;Chordata;;Testudines;Cheloniidae;Chelonia	18.4639	2.34584	0.549399	4.26983	1.95622e-05	6.97216e-05
Eukaryota	Chordata	Aves	Pelecaniformes	Phalacrocoracidae	Phalacrocorax	Eukaryota;Chordata;Aves;Pelecaniformes;Phalacrocoracidae;Phalacrocorax	3.74989	2.34394	0.533334	4.39488	1.10834e-05	4.16375e-05
Eukaryota	Chordata	Aves	Falconiformes	Accipitridae	Haliaeetus	Eukaryota;Chordata;Aves;Falconiformes;Accipitridae;Haliaeetus	8.98051	2.34337	0.616171	3.80312	0.000142886	0.000425294
Eukaryota	Arthropoda	Insecta	Hymenoptera	Apidae	Bombus <genus>	Eukaryota;Arthropoda;Insecta;Hymenoptera;Apidae;Bombus <genus>	236.611	2.34335	0.282704	8.28903	1.14172e-16	1.13356e-14
Eukaryota	Chordata	Aves	Tinamiformes	Tinamidae	Tinamus	Eukaryota;Chordata;Aves;Tinamiformes;Tinamidae;Tinamus	18.9786	2.34245	0.525504	4.45753	8.29083e-06	3.19231e-05
Eukaryota	Chordata	Mammalia	Carnivora	Mustelidae	Mustela	Eukaryota;Chordata;Mammalia;Carnivora;Mustelidae;Mustela	13.9389	2.33869	0.459271	5.09218	3.53976e-07	1.84972e-06
Eukaryota	Chordata	Mammalia	Insectivora	Erinaceidae	Erinaceus	Eukaryota;Chordata;Mammalia;Insectivora;Erinaceidae;Erinaceus	19.1465	2.33014	0.442412	5.2669	1.38745e-07	8.03567e-07
Eukaryota	Chordata	Aves	Pelecaniformes	Phaethontidae	Phaethon	Eukaryota;Chordata;Aves;Pelecaniformes;Phaethontidae;Phaethon	3.74942	2.32005	0.610526	3.80009	0.000144646	0.000429612
Eukaryota	Streptophyta		Brassicales	Brassicaceae	Capsella <angiosperm>	Eukaryota;Streptophyta;;Brassicales;Brassicaceae;Capsella <angiosperm>	11.209	2.31066	0.482637	4.78758	1.68802e-06	7.87367e-06
Eukaryota	Streptophyta		Malvales	Malvaceae	Theobroma	Eukaryota;Streptophyta;;Malvales;Malvaceae;Theobroma	22.7162	2.30546	0.387121	5.9554	2.59429e-09	2.25379e-08
Eukaryota	Ascomycota	Saccharomycetes	Saccharomycetales	Saccharomycetaceae	Nakaseomyces	Eukaryota;Ascomycota;Saccharomycetes;Saccharomycetales;Saccharomycetaceae;Nakaseomyces	5.58839	2.2887	0.575715	3.9754	7.026e-05	0.000222463
Eukaryota	Chordata	Actinopteri	Semionotiformes	Lepisosteidae	Lepisosteus	Eukaryota;Chordata;Actinopteri;Semionotiformes;Lepisosteidae;Lepisosteus	64.0846	2.28258	0.373626	6.10928	1.00081e-09	1.01542e-08
Eukaryota	Chordata	Actinopteri	Cyprinodontiformes	Poeciliidae	Poecilia	Eukaryota;Chordata;Actinopteri;Cyprinodontiformes;Poeciliidae;Poecilia	66.5763	2.28232	0.375921	6.07128	1.26897e-09	1.23348e-08
Eukaryota	Chordata	Aves	Columbiformes	Columbidae	Columba	Eukaryota;Chordata;Aves;Columbiformes;Columbidae;Columba	7.34044	2.26406	0.522035	4.33699	1.44448e-05	5.2699e-05
Eukaryota	Ascomycota	Pneumocystidomycetes	Pneumocystidales	Pneumocystidaceae	Pneumocystis	Eukaryota;Ascomycota;Pneumocystidomycetes;Pneumocystidales;Pneumocystidaceae;Pneumocystis	10.9455	2.26347	0.469928	4.81664	1.45997e-06	6.90257e-06
Eukaryota	Chordata	Aves	Apodiformes	Apodidae	Chaetura	Eukaryota;Chordata;Aves;Apodiformes;Apodidae;Chaetura	7.59864	2.26268	0.490525	4.61277	3.97335e-06	1.69937e-05
Eukaryota	Chordata	Mammalia	Rodentia	Sciuridae	Ictidomys	Eukaryota;Chordata;Mammalia;Rodentia;Sciuridae;Ictidomys	10.0254	2.25464	0.514944	4.37842	1.1954e-05	4.45472e-05
Eukaryota	Chordata	Mammalia	Carnivora	Felidae	Panthera	Eukaryota;Chordata;Mammalia;Carnivora;Felidae;Panthera	6.58315	2.25343	0.613272	3.67444	0.000238376	0.000687432
Eukaryota	Basidiomycota	Agaricomycetes	Polyporales	Phanerochaetaceae	Phanerochaete	Eukaryota;Basidiomycota;Agaricomycetes;Polyporales;Phanerochaetaceae;Phanerochaete	13.4756	2.24937	0.391522	5.74518	9.18228e-09	6.7531e-08
Eukaryota	Chordata	Aves	Bucerotiformes	Bucerotidae	Buceros	Eukaryota;Chordata;Aves;Bucerotiformes;Bucerotidae;Buceros	4.23743	2.24196	0.569718	3.9352	8.31263e-05	0.000259653
Eukaryota	Microsporidia			Unikaryonidae	Encephalitozoon	Eukaryota;Microsporidia;;;Unikaryonidae;Encephalitozoon	7.02839	2.23354	0.423117	5.27877	1.30057e-07	7.62779e-07
Eukaryota	Chordata	Mammalia	Rodentia	Cricetidae	Microtus	Eukaryota;Chordata;Mammalia;Rodentia;Cricetidae;Microtus	12.964	2.23189	0.493773	4.52007	6.18206e-06	2.50527e-05
Eukaryota	Chordata	Aves	Passeriformes	Muscicapidae	Ficedula	Eukaryota;Chordata;Aves;Passeriformes;Muscicapidae;Ficedula	23.2556	2.22527	0.407409	5.46202	4.70746e-08	3.02934e-07
Eukaryota	Apicomplexa	Aconoidasida	Haemosporida		Plasmodium <genus>	Eukaryota;Apicomplexa;Aconoidasida;Haemosporida;;Plasmodium <genus>	51.7845	2.22081	0.277008	8.01713	1.08245e-15	5.57261e-14
Eukaryota	Chordata	Actinopteri	Siluriformes	Ictaluridae	Ictalurus	Eukaryota;Chordata;Actinopteri;Siluriformes;Ictaluridae;Ictalurus	6.19619	2.21924	0.51066	4.34583	1.38747e-05	5.11561e-05
Eukaryota	Ascomycota	Saccharomycetes	Saccharomycetales	Saccharomycetaceae	Kazachstania	Eukaryota;Ascomycota;Saccharomycetes;Saccharomycetales;Saccharomycetaceae;Kazachstania	5.71002	2.21657	0.540636	4.09993	4.13271e-05	0.000136448
Eukaryota	Chordata	Mammalia	Rodentia	Dipodidae	Jaculus	Eukaryota;Chordata;Mammalia;Rodentia;Dipodidae;Jaculus	24.0135	2.21006	0.514946	4.29184	1.77202e-05	6.35138e-05
Eukaryota	Chordata	Mammalia	Perissodactyla	Rhinocerotidae	Ceratotherium	Eukaryota;Chordata;Mammalia;Perissodactyla;Rhinocerotidae;Ceratotherium	6.88868	2.20828	0.520627	4.24158	2.21956e-05	7.81061e-05
Eukaryota				Hexamitidae	Giardia	Eukaryota;;;;Hexamitidae;Giardia	9.10665	2.19501	0.417985	5.25141	1.50943e-07	8.5988e-07
Eukaryota	Chordata	Mammalia	Carnivora	Odobenidae	Odobenus	Eukaryota;Chordata;Mammalia;Carnivora;Odobenidae;Odobenus	5.19533	2.18151	0.593336	3.67669	0.00023628	0.000682805
Eukaryota	Streptophyta		Rosales	Rosaceae	Pyrus	Eukaryota;Streptophyta;;Rosales;Rosaceae;Pyrus	17.8633	2.16963	0.355513	6.10282	1.04216e-09	1.04216e-08
Eukaryota	Chordata	Mammalia	Dasyuromorphia	Dasyuridae	Sarcophilus	Eukaryota;Chordata;Mammalia;Dasyuromorphia;Dasyuridae;Sarcophilus	53.6073	2.16468	0.491068	4.40811	1.04276e-05	3.92803e-05
Eukaryota	Cnidaria	Anthozoa	Actiniaria	Edwardsiidae	Nematostella	Eukaryota;Cnidaria;Anthozoa;Actiniaria;Edwardsiidae;Nematostella	566.388	2.16332	0.371888	5.81714	5.98617e-09	4.64848e-08
Eukaryota	Chordata	Aves	Pelecaniformes	Pelecanidae	Pelecanus	Eukaryota;Chordata;Aves;Pelecaniformes;Pelecanidae;Pelecanus	3.92546	2.16304	0.64205	3.36896	0.000754516	0.0020444
Eukaryota	Basidiomycota	Agaricomycetes	Agaricales	Psathyrellaceae	Coprinopsis	Eukaryota;Basidiomycota;Agaricomycetes;Agaricales;Psathyrellaceae;Coprinopsis	21.6007	2.1618	0.348937	6.19538	5.8145e-10	6.76105e-09
Eukaryota	Microsporidia			Nosematidae	Nosema	Eukaryota;Microsporidia;;;Nosematidae;Nosema	4.67175	2.16069	0.483811	4.46598	7.97046e-06	3.10334e-05
Eukaryota	Chordata	Actinopteri	Salmoniformes	Salmonidae	Salmo	Eukaryota;Chordata;Actinopteri;Salmoniformes;Salmonidae;Salmo	13.6665	2.15374	0.458456	4.69781	2.6296e-06	1.17228e-05
Eukaryota	Chordata	Mammalia	Rodentia	Muridae	Rattus	Eukaryota;Chordata;Mammalia;Rodentia;Muridae;Rattus	14.8245	2.13203	0.477767	4.4625	8.10088e-06	3.13655e-05
Eukaryota	Streptophyta		Brassicales	Brassicaceae	Brassica	Eukaryota;Streptophyta;;Brassicales;Brassicaceae;Brassica	24.4413	2.12671	0.399382	5.32501	1.00949e-07	6.10083e-07
Eukaryota	Ascomycota	Saccharomycetes	Saccharomycetales	Saccharomycetaceae	Tetrapisispora	Eukaryota;Ascomycota;Saccharomycetes;Saccharomycetales;Saccharomycetaceae;Tetrapisispora	10.0939	2.10901	0.418578	5.03852	4.69156e-07	2.40637e-06
Eukaryota	Streptophyta		Rosales	Rosaceae	Prunus	Eukaryota;Streptophyta;;Rosales;Rosaceae;Prunus	24.8628	2.10609	0.351396	5.99349	2.05387e-09	1.80718e-08
Eukaryota	Microsporidia			Nosematidae	Vittaforma	Eukaryota;Microsporidia;;;Nosematidae;Vittaforma	2.71053	2.09217	0.650495	3.21627	0.0012987	0.00335539
Eukaryota					Entamoeba	Eukaryota;;;;;Entamoeba	33.4309	2.08989	0.323465	6.46094	1.04057e-10	1.49113e-09
Eukaryota	Streptophyta		Solanales	Solanaceae	Solanum	Eukaryota;Streptophyta;;Solanales;Solanaceae;Solanum	31.4263	2.08544	0.334131	6.24139	4.33692e-10	5.3348e-09
Eukaryota	Chordata	Aves	Trochiliformes	Trochilidae	Calypte	Eukaryota;Chordata;Aves;Trochiliformes;Trochilidae;Calypte	9.42638	2.07673	0.479338	4.33251	1.47421e-05	5.35026e-05
Eukaryota	Chordata	Mammalia	Chiroptera	Vespertilionidae	Myotis	Eukaryota;Chordata;Mammalia;Chiroptera;Vespertilionidae;Myotis	21.8615	2.0758	0.397588	5.22097	1.77988e-07	1.00163e-06
Eukaryota	Chordata	Mammalia	Carnivora	Ursidae	Ailuropoda	Eukaryota;Chordata;Mammalia;Carnivora;Ursidae;Ailuropoda	7.27974	2.06811	0.682787	3.02893	0.00245421	0.00596391
Eukaryota	Porifera	Demospongiae	Haplosclerida	Niphatidae	Amphimedon	Eukaryota;Porifera;Demospongiae;Haplosclerida;Niphatidae;Amphimedon	234.237	2.06447	0.292015	7.06976	1.55207e-12	3.65656e-11
Eukaryota	Chordata	Mammalia	Cetacea	Balaenopteridae	Balaenoptera	Eukaryota;Chordata;Mammalia;Cetacea;Balaenopteridae;Balaenoptera	4.89333	2.05274	0.526627	3.8979	9.70292e-05	0.000298386
Eukaryota	Chordata	Mammalia	Insectivora	Soricidae	Sorex	Eukaryota;Chordata;Mammalia;Insectivora;Soricidae;Sorex	27.763	2.04652	0.456158	4.48643	7.24269e-06	2.85194e-05
Eukaryota	Chordata	Aves	Passeriformes	Acanthisittidae	Acanthisitta	Eukaryota;Chordata;Aves;Passeriformes;Acanthisittidae;Acanthisitta	7.37745	2.04235	0.434961	4.69548	2.65975e-06	1.17741e-05
Eukaryota	Chordata	Mammalia		Suidae	Sus	Eukaryota;Chordata;Mammalia;;Suidae;Sus	15.8351	2.042	0.610179	3.34656	0.000818219	0.00221269
Eukaryota	Chordata	Mammalia		Bovidae	Ovis	Eukaryota;Chordata;Mammalia;;Bovidae;Ovis	11.0938	2.02494	0.518252	3.90724	9.33546e-05	0.000288362
Eukaryota	Chordata	Mammalia	Scandentia	Tupaiidae	Tupaia	Eukaryota;Chordata;Mammalia;Scandentia;Tupaiidae;Tupaia	9.96085	2.01889	0.456628	4.42131	9.81043e-06	3.70557e-05
Eukaryota	Streptophyta		Rosales	Rosaceae	Fragaria	Eukaryota;Streptophyta;;Rosales;Rosaceae;Fragaria	51.0099	2.01465	0.324082	6.21648	5.08439e-10	6.14548e-09
Eukaryota	Chordata	Mammalia	Cetacea	Delphinidae	Tursiops	Eukaryota;Chordata;Mammalia;Cetacea;Delphinidae;Tursiops	3.44754	2.013	0.603471	3.3357	0.000850854	0.0022876
Eukaryota			Trichomonadida	Trichomonadidae	Trichomonas	Eukaryota;;;Trichomonadida;Trichomonadidae;Trichomonas	27.79	2.01072	0.342902	5.86383	4.52323e-09	3.66299e-08
Eukaryota	Ascomycota	Dothideomycetes	Botryosphaeriales	Botryosphaeriaceae	Neofusicoccum	Eukaryota;Ascomycota;Dothideomycetes;Botryosphaeriales;Botryosphaeriaceae;Neofusicoccum	10.3578	2.01021	0.395068	5.08827	3.61339e-07	1.88113e-06
Eukaryota	Streptophyta		Brassicales	Cleomaceae	Tarenaya	Eukaryota;Streptophyta;;Brassicales;Cleomaceae;Tarenaya	20.7829	1.99203	0.339734	5.86348	4.53262e-09	3.66299e-08
Eukaryota	Basidiomycota	Agaricomycetes	Agaricales	Tricholomataceae	Laccaria	Eukaryota;Basidiomycota;Agaricomycetes;Agaricales;Tricholomataceae;Laccaria	12.8673	1.98636	0.398837	4.9804	6.34541e-07	3.17271e-06
Eukaryota	Streptophyta		Vitales	Vitaceae	Vitis	Eukaryota;Streptophyta;;Vitales;Vitaceae;Vitis	13.5959	1.95492	0.415741	4.70225	2.57305e-06	1.15746e-05
Eukaryota	Chordata	Mammalia	Chiroptera	Pteropodidae	Pteropus	Eukaryota;Chordata;Mammalia;Chiroptera;Pteropodidae;Pteropus	6.97563	1.95303	0.500846	3.89946	9.64071e-05	0.000297131
Eukaryota	Ascomycota	Saccharomycetes	Saccharomycetales	Saccharomycetaceae	Naumovozyma	Eukaryota;Ascomycota;Saccharomycetes;Saccharomycetales;Saccharomycetaceae;Naumovozyma	10.2147	1.94517	0.504911	3.85249	0.000116922	0.00035485
Eukaryota	Basidiomycota	Agaricomycetes	Agaricales	Schizophyllaceae	Schizophyllum	Eukaryota;Basidiomycota;Agaricomycetes;Agaricales;Schizophyllaceae;Schizophyllum	17.5029	1.93719	0.372187	5.20489	1.94107e-07	1.08794e-06
Eukaryota	Streptophyta		Fabales	Fabaceae	Glycine	Eukaryota;Streptophyta;;Fabales;Fabaceae;Glycine	30.582	1.92687	0.33863	5.69019	1.26901e-08	9.09236e-08
Eukaryota	Chordata	Mammalia		Bovidae	Capra	Eukaryota;Chordata;Mammalia;;Bovidae;Capra	4.85674	1.92599	0.632813	3.04354	0.00233815	0.00570181
Eukaryota	Apicomplexa	Coccidia	Eucoccidiorida	Sarcocystidae	Toxoplasma <Apicomplexa>	Eukaryota;Apicomplexa;Coccidia;Eucoccidiorida;Sarcocystidae;Toxoplasma <Apicomplexa>	23.7865	1.92147	0.369862	5.19511	2.04599e-07	1.13304e-06
Eukaryota	Streptophyta		Rosales	Moraceae	Morus <angiosperm>	Eukaryota;Streptophyta;;Rosales;Moraceae;Morus <angiosperm>	17.7183	1.91907	0.409828	4.68263	2.83213e-06	1.24578e-05
Eukaryota	Streptophyta	Liliopsida	Poales	Poaceae	Setaria <grass>	Eukaryota;Streptophyta;Liliopsida;Poales;Poaceae;Setaria <grass>	34.4413	1.91896	0.3408	5.63076	1.79419e-08	1.24076e-07
Eukaryota	Basidiomycota	Agaricomycetes	Agaricales	Marasmiaceae	Moniliophthora	Eukaryota;Basidiomycota;Agaricomycetes;Agaricales;Marasmiaceae;Moniliophthora	26.7267	1.91616	0.33861	5.6589	1.52344e-08	1.0804e-07
Eukaryota	Streptophyta	Liliopsida	Poales	Poaceae	Brachypodium	Eukaryota;Streptophyta;Liliopsida;Poales;Poaceae;Brachypodium	23.0817	1.9094	0.377945	5.05207	4.37056e-07	2.25003e-06
Eukaryota	Ascomycota	Saccharomycetes	Saccharomycetales	Metschnikowiaceae	Clavispora	Eukaryota;Ascomycota;Saccharomycetes;Saccharomycetales;Metschnikowiaceae;Clavispora	7.47555	1.89919	0.438105	4.33501	1.45751e-05	5.30351e-05
Eukaryota	Basidiomycota	Agaricomycetes	Agaricales	Agaricaceae	Agaricus	Eukaryota;Basidiomycota;Agaricomycetes;Agaricales;Agaricaceae;Agaricus	12.9882	1.89703	0.376596	5.03732	4.72106e-07	2.4126e-06
Eukaryota			Choanoflagellida	Codonosigidae	Monosiga	Eukaryota;;;Choanoflagellida;Codonosigidae;Monosiga	91.786	1.88385	0.337228	5.58628	2.3198e-08	1.5653e-07
Eukaryota	Chordata	Aves	Strigiformes	Tytonidae	Tyto	Eukaryota;Chordata;Aves;Strigiformes;Tytonidae;Tyto	3.73335	1.86956	0.548051	3.41128	0.00064658	0.00176571
Eukaryota	Ascomycota	Saccharomycetes	Saccharomycetales	Saccharomycetaceae	Eremothecium	Eukaryota;Ascomycota;Saccharomycetes;Saccharomycetales;Saccharomycetaceae;Eremothecium	7.33429	1.86805	0.421349	4.4335	9.27134e-06	3.54043e-05
Eukaryota	Chordata	Mammalia	Rodentia	Spalacidae	Nannospalax	Eukaryota;Chordata;Mammalia;Rodentia;Spalacidae;Nannospalax	13.5642	1.85876	0.560035	3.31901	0.000903379	0.00240555
Eukaryota	Streptophyta		Malpighiales	Salicaceae	Populus	Eukaryota;Streptophyta;;Malpighiales;Salicaceae;Populus	19.2457	1.85264	0.393549	4.70753	2.5074e-06	1.13159e-05
Eukaryota	Ascomycota	Sordariomycetes	Sordariales	Chaetomiaceae	Myceliophthora	Eukaryota;Ascomycota;Sordariomycetes;Sordariales;Chaetomiaceae;Myceliophthora	7.68464	1.85033	0.515986	3.58601	0.000335776	0.000950568
Eukaryota	Chytridiomycota	Chytridiomycetes	Rhizophydiales		Batrachochytrium	Eukaryota;Chytridiomycota;Chytridiomycetes;Rhizophydiales;;Batrachochytrium	47.2018	1.84173	0.341736	5.38933	7.07224e-08	4.42811e-07
Eukaryota	Ascomycota	Saccharomycetes	Saccharomycetales	Saccharomycetaceae	Vanderwaltozyma	Eukaryota;Ascomycota;Saccharomycetes;Saccharomycetales;Saccharomycetaceae;Vanderwaltozyma	5.30707	1.8417	0.456489	4.03448	5.47228e-05	0.000177307
Eukaryota	Chordata	Mammalia	Lagomorpha	Leporidae	Oryctolagus	Eukaryota;Chordata;Mammalia;Lagomorpha;Leporidae;Oryctolagus	11.46	1.8336	0.501664	3.65503	0.000257149	0.000738506
Eukaryota	Basidiomycota	Agaricomycetes	Russulales	Stereaceae	Stereum	Eukaryota;Basidiomycota;Agaricomycetes;Russulales;Stereaceae;Stereum	13.2998	1.82523	0.397379	4.59316	4.36577e-06	1.8445e-05
Eukaryota	Streptophyta		Proteales	Nelumbonaceae	Nelumbo	Eukaryota;Streptophyta;;Proteales;Nelumbonaceae;Nelumbo	13.5794	1.82242	0.342893	5.31483	1.06755e-07	6.42379e-07
Eukaryota	Ascomycota	Saccharomycetes	Saccharomycetales	Debaryomycetaceae	Spathaspora	Eukaryota;Ascomycota;Saccharomycetes;Saccharomycetales;Debaryomycetaceae;Spathaspora	7.32588	1.8178	0.488281	3.72285	0.000196986	0.000572826
Eukaryota	Basidiomycota	Tremellomycetes	Tremellales	Tremellaceae	Tremella	Eukaryota;Basidiomycota;Tremellomycetes;Tremellales;Tremellaceae;Tremella	16.6997	1.81619	0.394528	4.60346	4.15533e-06	1.77175e-05
Eukaryota	Basidiomycota	Tremellomycetes	Tremellales	Tremellaceae	Filobasidiella	Eukaryota;Basidiomycota;Tremellomycetes;Tremellales;Tremellaceae;Filobasidiella	21.867	1.81045	0.314143	5.76314	8.25624e-09	6.16999e-08
Eukaryota	Basidiomycota	Pucciniomycetes	Pucciniales	Pucciniaceae	Puccinia	Eukaryota;Basidiomycota;Pucciniomycetes;Pucciniales;Pucciniaceae;Puccinia	15.5024	1.80589	0.400005	4.51467	6.34166e-06	2.53302e-05
Eukaryota	Basidiomycota	Agaricomycetes	Boletales	Coniophoraceae	Coniophora	Eukaryota;Basidiomycota;Agaricomycetes;Boletales;Coniophoraceae;Coniophora	12.3094	1.80267	0.370128	4.87039	1.11376e-06	5.35686e-06
Eukaryota			Choanoflagellida	Salpingoecidae	Salpingoeca	Eukaryota;;;Choanoflagellida;Salpingoecidae;Salpingoeca	116.522	1.79501	0.318369	5.63816	1.71876e-08	1.20054e-07
Eukaryota	Streptophyta		Brassicales	Brassicaceae	Arabidopsis	Eukaryota;Streptophyta;;Brassicales;Brassicaceae;Arabidopsis	44.8173	1.78809	0.301443	5.93175	2.99723e-09	2.55644e-08
Eukaryota	Placozoa				Trichoplax	Eukaryota;Placozoa;;;;Trichoplax	153.124	1.77439	0.28903	6.13911	8.29851e-10	8.73858e-09
Eukaryota	Basidiomycota	Agaricomycetes	Polyporales	Coriolaceae	Trametes	Eukaryota;Basidiomycota;Agaricomycetes;Polyporales;Coriolaceae;Trametes	14.7405	1.77087	0.398234	4.44681	8.71555e-06	3.34658e-05
Eukaryota	Ascomycota	Saccharomycetes	Saccharomycetales	Saccharomycetaceae	Lachancea	Eukaryota;Ascomycota;Saccharomycetes;Saccharomycetales;Saccharomycetaceae;Lachancea	4.84597	1.76322	0.454943	3.87569	0.000106324	0.000326247
Eukaryota	Streptophyta		Myrtales	Myrtaceae	Eucalyptus	Eukaryota;Streptophyta;;Myrtales;Myrtaceae;Eucalyptus	20.3518	1.75564	0.366487	4.79046	1.66399e-06	7.7877e-06
Eukaryota	Ascomycota	Saccharomycetes	Saccharomycetales	Phaffomycetaceae	Komagataella	Eukaryota;Ascomycota;Saccharomycetes;Saccharomycetales;Phaffomycetaceae;Komagataella	6.75733	1.74467	0.406052	4.29665	1.73398e-05	6.24411e-05
Eukaryota			Isochrysidales	Noelaerhabdaceae	Emiliania	Eukaryota;;;Isochrysidales;Noelaerhabdaceae;Emiliania	399.772	1.73256	0.24367	7.11025	1.15831e-12	2.82466e-11
Eukaryota	Basidiomycota	Agaricomycetes	Auriculariales	Auriculariaceae	Auricularia	Eukaryota;Basidiomycota;Agaricomycetes;Auriculariales;Auriculariaceae;Auricularia	23.8117	1.73164	0.344973	5.01964	5.17682e-07	2.6262e-06
Eukaryota			Dictyosteliida		Dictyostelium	Eukaryota;;;Dictyosteliida;;Dictyostelium	127.558	1.73134	0.337307	5.13282	2.85431e-07	1.50284e-06
Eukaryota	Ascomycota	Saccharomycetes	Saccharomycetales	Saccharomycetaceae	Torulaspora	Eukaryota;Ascomycota;Saccharomycetes;Saccharomycetales;Saccharomycetaceae;Torulaspora	3.92305	1.72057	0.545763	3.15259	0.00161828	0.00407502
Eukaryota	Ascomycota	Saccharomycetes	Saccharomycetales	Dipodascaceae	Yarrowia	Eukaryota;Ascomycota;Saccharomycetes;Saccharomycetales;Dipodascaceae;Yarrowia	12.9842	1.71217	0.410526	4.17068	3.03693e-05	0.000102959
Eukaryota	Bacillariophyta	Bacillariophyceae	Naviculales	Phaeodactylaceae	Phaeodactylum	Eukaryota;Bacillariophyta;Bacillariophyceae;Naviculales;Phaeodactylaceae;Phaeodactylum	123.586	1.7075	0.330419	5.16769	2.37005e-07	1.26707e-06
Eukaryota		Bangiophyceae	Cyanidiales	Cyanidiaceae	Galdieria	Eukaryota;;Bangiophyceae;Cyanidiales;Cyanidiaceae;Galdieria	37.6501	1.70329	0.35649	4.77794	1.77099e-06	8.17831e-06
Eukaryota	Ascomycota	Sordariomycetes	Hypocreales	Cordycipitaceae	Beauveria	Eukaryota;Ascomycota;Sordariomycetes;Hypocreales;Cordycipitaceae;Beauveria	7.46353	1.6927	0.477901	3.54196	0.000397165	0.00110855
Eukaryota	Ascomycota	Saccharomycetes	Saccharomycetales	Debaryomycetaceae	Lodderomyces	Eukaryota;Ascomycota;Saccharomycetes;Saccharomycetales;Debaryomycetaceae;Lodderomyces	5.2653	1.68902	0.483026	3.49675	0.000470967	0.00130407
Eukaryota	Chordata	Mammalia		Camelidae	Camelus	Eukaryota;Chordata;Mammalia;;Camelidae;Camelus	5.24349	1.68722	0.550484	3.06497	0.00217692	0.00537381
Eukaryota	Chordata	Aves	Gruiformes	Eurypygidae	Eurypyga	Eukaryota;Chordata;Aves;Gruiformes;Eurypygidae;Eurypyga	3.91881	1.68105	0.572842	2.93458	0.00334003	0.00790911
Eukaryota	Basidiomycota	Wallemiomycetes	Wallemiales		Wallemia	Eukaryota;Basidiomycota;Wallemiomycetes;Wallemiales;;Wallemia	17.8944	1.68025	0.434337	3.86853	0.000109494	0.000335234
Eukaryota	Ascomycota	Eurotiomycetes	Onygenales	Arthrodermataceae	Microsporum	Eukaryota;Ascomycota;Eurotiomycetes;Onygenales;Arthrodermataceae;Microsporum	5.21558	1.65192	0.500462	3.30079	0.000964128	0.00255264
Eukaryota	Ascomycota	Saccharomycetes	Saccharomycetales	Debaryomycetaceae	Candida <Debaryomycetaceae>	Eukaryota;Ascomycota;Saccharomycetes;Saccharomycetales;Debaryomycetaceae;Candida <Debaryomycetaceae>	18.7361	1.63557	0.310753	5.26325	1.41532e-07	8.16305e-07
Eukaryota	Ascomycota	Saccharomycetes	Saccharomycetales	Saccharomycetaceae	Saccharomyces	Eukaryota;Ascomycota;Saccharomycetes;Saccharomycetales;Saccharomycetaceae;Saccharomyces	9.93469	1.60808	0.391283	4.10977	3.96045e-05	0.000131385
Eukaryota	Streptophyta	Liliopsida	Zingiberales	Musaceae	Musa	Eukaryota;Streptophyta;Liliopsida;Zingiberales;Musaceae;Musa	20.1891	1.60537	0.343945	4.66751	3.04877e-06	1.33264e-05
Eukaryota	Apicomplexa	Coccidia	Eucoccidiorida	Sarcocystidae	Neospora	Eukaryota;Apicomplexa;Coccidia;Eucoccidiorida;Sarcocystidae;Neospora	24.7786	1.59435	0.369217	4.3182	1.57306e-05	5.67938e-05
Eukaryota					Fonticula	Eukaryota;;;;;Fonticula	25.3111	1.59342	0.440352	3.61852	0.000296298	0.000845696
Eukaryota	Basidiomycota	Ustilaginomycetes	Ustilaginales	Ustilaginaceae	Pseudozyma	Eukaryota;Basidiomycota;Ustilaginomycetes;Ustilaginales;Ustilaginaceae;Pseudozyma	17.3318	1.59006	0.375598	4.23342	2.30169e-05	8.07916e-05
Eukaryota			Kinetoplastida	Trypanosomatidae	Leishmania <genus>	Eukaryota;;;Kinetoplastida;Trypanosomatidae;Leishmania <genus>	22.258	1.58225	0.323111	4.89691	9.73537e-07	4.76485e-06
Eukaryota	Ascomycota	Eurotiomycetes	Onygenales		Coccidioides	Eukaryota;Ascomycota;Eurotiomycetes;Onygenales;;Coccidioides	5.55615	1.5727	0.434439	3.62007	0.000294525	0.000842367
Eukaryota	Streptophyta	Liliopsida	Arecales	Arecaceae	Phoenix	Eukaryota;Streptophyta;Liliopsida;Arecales;Arecaceae;Phoenix	18.1705	1.57216	0.376016	4.1811	2.90105e-05	9.88348e-05
Eukaryota	Chordata	Mammalia	Tubulidentata	Orycteropodidae	Orycteropus	Eukaryota;Chordata;Mammalia;Tubulidentata;Orycteropodidae;Orycteropus	12.2041	1.54635	0.488816	3.16345	0.00155911	0.00394028
Eukaryota	Ascomycota	Eurotiomycetes	Onygenales		Paracoccidioides	Eukaryota;Ascomycota;Eurotiomycetes;Onygenales;;Paracoccidioides	4.54819	1.54498	0.489958	3.15329	0.00161439	0.0040726
Eukaryota	Chlorophyta	Mamiellophyceae	Mamiellales	Bathycoccaceae	Bathycoccus	Eukaryota;Chlorophyta;Mamiellophyceae;Mamiellales;Bathycoccaceae;Bathycoccus	41.6065	1.52744	0.295364	5.17139	2.32364e-07	1.25189e-06
Eukaryota			Kinetoplastida	Trypanosomatidae	Trypanosoma	Eukaryota;;;Kinetoplastida;Trypanosomatidae;Trypanosoma	47.6676	1.5251	0.279024	5.46584	4.60724e-08	2.97863e-07
Eukaryota	Chlorophyta	Mamiellophyceae	Mamiellales	Mamiellaceae	Micromonas <green alga>	Eukaryota;Chlorophyta;Mamiellophyceae;Mamiellales;Mamiellaceae;Micromonas <green alga>	122.5	1.5195	0.33968	4.47332	7.70137e-06	3.007e-05
Eukaryota		Heterolobosea	Schizopyrenida	Vahlkampfiidae	Naegleria	Eukaryota;;Heterolobosea;Schizopyrenida;Vahlkampfiidae;Naegleria	65.6975	1.51233	0.376588	4.01586	5.92287e-05	0.000190574
Eukaryota		Pelagophyceae	Pelagomonadales		Aureococcus	Eukaryota;;Pelagophyceae;Pelagomonadales;;Aureococcus	209.697	1.50742	0.344182	4.37971	1.18839e-05	4.4405e-05
Eukaryota	Chlorophyta	Chlorophyceae	Chlamydomonadales	Volvocaceae	Volvox	Eukaryota;Chlorophyta;Chlorophyceae;Chlamydomonadales;Volvocaceae;Volvox	55.454	1.49186	0.313051	4.76555	1.8834e-06	8.61159e-06
Eukaryota	Ascomycota	Leotiomycetes	Helotiales	Sclerotiniaceae	Sclerotinia	Eukaryota;Ascomycota;Leotiomycetes;Helotiales;Sclerotiniaceae;Sclerotinia	7.90531	1.48796	0.496701	2.99568	0.00273833	0.00661963
Eukaryota	Streptophyta	Liliopsida	Poales	Poaceae	Oryza	Eukaryota;Streptophyta;Liliopsida;Poales;Poaceae;Oryza	49.4818	1.4836	0.3113	4.76581	1.88093e-06	8.61159e-06
Eukaryota	Basidiomycota	Agaricomycetes	Boletales	Serpulaceae	Serpula <basidiomycete>	Eukaryota;Basidiomycota;Agaricomycetes;Boletales;Serpulaceae;Serpula <basidiomycete>	7.42447	1.4782	0.400265	3.69306	0.000221574	0.000641642
Eukaryota	Streptophyta		Amborellales	Amborellaceae	Amborella	Eukaryota;Streptophyta;;Amborellales;Amborellaceae;Amborella	16.7002	1.47381	0.355746	4.14288	3.42978e-05	0.000114877
Eukaryota	Ascomycota	Saccharomycetes	Saccharomycetales	Saccharomycetaceae	Kluyveromyces	Eukaryota;Ascomycota;Saccharomycetes;Saccharomycetales;Saccharomycetaceae;Kluyveromyces	4.24394	1.4634	0.480103	3.0481	0.00230294	0.00563961
Eukaryota	Streptophyta		Fabales	Fabaceae	Phaseolus	Eukaryota;Streptophyta;;Fabales;Fabaceae;Phaseolus	15.6557	1.45213	0.313434	4.63298	3.60444e-06	1.55595e-05
Eukaryota	Streptophyta	Liliopsida	Poales	Poaceae	Zea	Eukaryota;Streptophyta;Liliopsida;Poales;Poaceae;Zea	30.6856	1.4501	0.348252	4.16394	3.12804e-05	0.000105632
Eukaryota	Chlorophyta	Mamiellophyceae	Mamiellales	Bathycoccaceae	Ostreococcus	Eukaryota;Chlorophyta;Mamiellophyceae;Mamiellales;Bathycoccaceae;Ostreococcus	67.3914	1.44455	0.31883	4.53078	5.87664e-06	2.39546e-05
Eukaryota	Ascomycota	Saccharomycetes	Saccharomycetales	Debaryomycetaceae	Meyerozyma	Eukaryota;Ascomycota;Saccharomycetes;Saccharomycetales;Debaryomycetaceae;Meyerozyma	4.73106	1.43872	0.441339	3.2599	0.0011145	0.00288483
Eukaryota	Ascomycota	Eurotiomycetes	Verrucariales	Verrucariaceae	Endocarpon	Eukaryota;Ascomycota;Eurotiomycetes;Verrucariales;Verrucariaceae;Endocarpon	9.14902	1.42818	0.371907	3.84016	0.000122955	0.000371181
Eukaryota	Streptophyta		Sapindales	Rutaceae	Citrus	Eukaryota;Streptophyta;;Sapindales;Rutaceae;Citrus	15.8946	1.40316	0.336996	4.16372	3.13097e-05	0.000105632
Eukaryota	Ascomycota	Pezizomycetes	Pezizales	Tuberaceae	Tuber	Eukaryota;Ascomycota;Pezizomycetes;Pezizales;Tuberaceae;Tuber	5.74882	1.38033	0.45288	3.04789	0.00230453	0.00563961
Eukaryota	Basidiomycota	Agaricomycetes	Hymenochaetales	Hymenochaetaceae	Fomitiporia	Eukaryota;Basidiomycota;Agaricomycetes;Hymenochaetales;Hymenochaetaceae;Fomitiporia	14.5461	1.37748	0.440301	3.1285	0.00175703	0.00440049
Eukaryota	Chlorophyta	Trebouxiophyceae		Coccomyxaceae	Coccomyxa <Trebouxiophyceae>	Eukaryota;Chlorophyta;Trebouxiophyceae;;Coccomyxaceae;Coccomyxa <Trebouxiophyceae>	57.7431	1.37652	0.30076	4.57681	4.72117e-06	1.97663e-05
Eukaryota	Ascomycota	Sordariomycetes	Xylariales	Amphisphaeriaceae	Pestalotiopsis	Eukaryota;Ascomycota;Sordariomycetes;Xylariales;Amphisphaeriaceae;Pestalotiopsis	18.2246	1.35032	0.333703	4.04647	5.19962e-05	0.000169262
Eukaryota	Ascomycota	Saccharomycetes	Saccharomycetales	Debaryomycetaceae	Yamadazyma	Eukaryota;Ascomycota;Saccharomycetes;Saccharomycetales;Debaryomycetaceae;Yamadazyma	8.62628	1.32926	0.351823	3.77822	0.000157954	0.000466147
Eukaryota	Arthropoda	Insecta	Diptera	Tephritidae	Ceratitis <genus>	Eukaryota;Arthropoda;Insecta;Diptera;Tephritidae;Ceratitis <genus>	147.125	1.32757	0.296382	4.47923	7.49116e-06	2.93316e-05
Eukaryota	Basidiomycota	Agaricomycetes	Polyporales	Polyporaceae	Dichomitus	Eukaryota;Basidiomycota;Agaricomycetes;Polyporales;Polyporaceae;Dichomitus	14.112	1.30766	0.312149	4.18922	2.7991e-05	9.55959e-05
Eukaryota	Ascomycota	Sordariomycetes	Sordariales	Chaetomiaceae	Thielavia	Eukaryota;Ascomycota;Sordariomycetes;Sordariales;Chaetomiaceae;Thielavia	4.79818	1.3069	0.450647	2.90006	0.0037309	0.00878976
Eukaryota	Chlorophyta	Trebouxiophyceae	Chlorellales	Chlorellaceae	Chlorella <Chlorellales>	Eukaryota;Chlorophyta;Trebouxiophyceae;Chlorellales;Chlorellaceae;Chlorella <Chlorellales>	57.0051	1.28766	0.344076	3.74237	0.00018229	0.000532316
Eukaryota	Basidiomycota	Agaricomycetes	Russulales	Bondarzewiaceae	Heterobasidion	Eukaryota;Basidiomycota;Agaricomycetes;Russulales;Bondarzewiaceae;Heterobasidion	7.70989	1.27054	0.389456	3.26235	0.00110492	0.00286538
Eukaryota	Ascomycota	Eurotiomycetes	Onygenales	Ajellomycetaceae	Histoplasma	Eukaryota;Ascomycota;Eurotiomycetes;Onygenales;Ajellomycetaceae;Histoplasma	6.98646	1.2691	0.379554	3.34365	0.00082684	0.00223167
Eukaryota	Chlorophyta	Chlorophyceae	Chlamydomonadales	Chlamydomonadaceae	Chlamydomonas	Eukaryota;Chlorophyta;Chlorophyceae;Chlamydomonadales;Chlamydomonadaceae;Chlamydomonas	55.2602	1.26761	0.310714	4.07966	4.5101e-05	0.00014728
Eukaryota	Ascomycota	Schizosaccharomycetes	Schizosaccharomycetales	Schizosaccharomycetaceae	Schizosaccharomyces	Eukaryota;Ascomycota;Schizosaccharomycetes;Schizosaccharomycetales;Schizosaccharomycetaceae;Schizosaccharomyces	24.9982	1.24967	0.332106	3.76286	0.000167984	0.00049261
Eukaryota	Streptophyta		Cucurbitales	Cucurbitaceae	Cucumis	Eukaryota;Streptophyta;;Cucurbitales;Cucurbitaceae;Cucumis	42.5448	1.24636	0.237778	5.2417	1.59103e-07	9.02668e-07
Eukaryota	Ascomycota	Sordariomycetes	Hypocreales	Clavicipitaceae	Metarhizium	Eukaryota;Ascomycota;Sordariomycetes;Hypocreales;Clavicipitaceae;Metarhizium	23.2849	1.22056	0.27592	4.4236	9.70701e-06	3.6765e-05
Eukaryota	Ascomycota	Dothideomycetes	Capnodiales	Mycosphaerellaceae	Pseudocercospora	Eukaryota;Ascomycota;Dothideomycetes;Capnodiales;Mycosphaerellaceae;Pseudocercospora	11.7029	1.19333	0.311621	3.82943	0.000128442	0.000385605
Eukaryota		Bangiophyceae	Cyanidiales	Cyanidiaceae	Cyanidioschyzon	Eukaryota;;Bangiophyceae;Cyanidiales;Cyanidiaceae;Cyanidioschyzon	20.4501	1.19185	0.334093	3.56741	0.000360533	0.00101241
Eukaryota	Basidiomycota	Agaricomycetes	Gloeophyllales	Gloeophyllaceae	Gloeophyllum	Eukaryota;Basidiomycota;Agaricomycetes;Gloeophyllales;Gloeophyllaceae;Gloeophyllum	11.1465	1.18998	0.415097	2.86676	0.00414701	0.00967173
Eukaryota	Streptophyta		Selaginellales	Selaginellaceae	Selaginella	Eukaryota;Streptophyta;;Selaginellales;Selaginellaceae;Selaginella	49.7164	1.17132	0.299468	3.91133	9.17905e-05	0.000284162
Eukaryota	Basidiomycota	Agaricomycetes	Corticiales	Punctulariaceae	Punctularia	Eukaryota;Basidiomycota;Agaricomycetes;Corticiales;Punctulariaceae;Punctularia	13.7241	1.15617	0.32848	3.51975	0.000431947	0.00120081
Eukaryota	Ascomycota	Dothideomycetes	Capnodiales	Mycosphaerellaceae	Zymoseptoria	Eukaryota;Ascomycota;Dothideomycetes;Capnodiales;Mycosphaerellaceae;Zymoseptoria	10.901	1.15397	0.359234	3.21232	0.0013167	0.00339143
Eukaryota	Ascomycota	Sordariomycetes	Sordariales	Lasiosphaeriaceae	Podospora	Eukaryota;Ascomycota;Sordariomycetes;Sordariales;Lasiosphaeriaceae;Podospora	8.55016	1.14099	0.363858	3.13582	0.00171376	0.00430763
Eukaryota	Ascomycota	Sordariomycetes	Sordariales	Chaetomiaceae	Chaetomium	Eukaryota;Ascomycota;Sordariomycetes;Sordariales;Chaetomiaceae;Chaetomium	21.3782	1.12551	0.249105	4.51819	6.23704e-06	2.5202e-05
Eukaryota		Florideophyceae	Gigartinales	Gigartinaceae	Chondrus	Eukaryota;;Florideophyceae;Gigartinales;Gigartinaceae;Chondrus	53.9687	1.11826	0.336239	3.32578	0.000881709	0.00235235
Eukaryota	Ascomycota	Eurotiomycetes	Eurotiales	Trichocomaceae	Talaromyces	Eukaryota;Ascomycota;Eurotiomycetes;Eurotiales;Trichocomaceae;Talaromyces	24.1493	1.11071	0.340161	3.26523	0.00109374	0.00284701
Eukaryota	Streptophyta	Bryopsida <Bryidae>	Funariales	Funariaceae	Physcomitrella	Eukaryota;Streptophyta;Bryopsida <Bryidae>;Funariales;Funariaceae;Physcomitrella	64.1765	1.0934	0.289587	3.77572	0.000159549	0.000468865
Eukaryota	Ascomycota	Dothideomycetes	Pleosporales	Pleosporaceae	Bipolaris	Eukaryota;Ascomycota;Dothideomycetes;Pleosporales;Pleosporaceae;Bipolaris	10.9233	1.06497	0.314851	3.38246	0.000718398	0.00195034
Eukaryota	Ascomycota	Sordariomycetes	Hypocreales	Hypocreaceae	Trichoderma	Eukaryota;Ascomycota;Sordariomycetes;Hypocreales;Hypocreaceae;Trichoderma	10.1055	0.970043	0.30461	3.18454	0.00144982	0.00370355
Eukaryota	Ascomycota	Sordariomycetes	Hypocreales	Nectriaceae	Fusarium	Eukaryota;Ascomycota;Sordariomycetes;Hypocreales;Nectriaceae;Fusarium	31.5163	0.791521	0.25763	3.07232	0.00212404	0.00526278
Eukaryota	Chordata	Mammalia		Bovidae	Pantholops	Eukaryota;Chordata;Mammalia;;Bovidae;Pantholops	418.868	-1.87609	0.400303	-4.68667	2.77682e-06	1.22533e-05
Eukaryota	Ascomycota	Sordariomycetes	Sordariales	Sordariaceae	Sordaria	Eukaryota;Ascomycota;Sordariomycetes;Sordariales;Sordariaceae;Sordaria	43.8877	-1.91561	0.405951	-4.71881	2.37228e-06	1.0741e-05
Viruses				Caulimoviridae	Badnavirus	Viruses;;;;Caulimoviridae;Badnavirus	0.935381	4.21468	1.07459	3.92211	8.77762e-05	0.000272341
Viruses				Poxviridae	unclassified Entomopoxvirinae	Viruses;;;;Poxviridae;unclassified Entomopoxvirinae	2.03854	3.52403	0.926185	3.80489	0.000141869	0.000423172
Viruses					Pithovirus sibericum	Viruses;;;;;Pithovirus sibericum	2.43534	3.01623	0.760413	3.96657	7.29145e-05	0.000229821
Viruses				Iridoviridae	Iridovirus	Viruses;;;;Iridoviridae;Iridovirus	10.1576	2.96436	0.413792	7.1639	7.8414e-13	2.05189e-11
Viruses				Iridoviridae	unclassified Iridoviridae	Viruses;;;;Iridoviridae;unclassified Iridoviridae	1.63693	2.75282	0.832594	3.30632	0.000945305	0.00250758
Viruses				Mimiviridae	unclassified Mimiviridae	Viruses;;;;Mimiviridae;unclassified Mimiviridae	7.77354	2.19235	0.48678	4.50379	6.67526e-06	2.65103e-05
Viruses			Caudovirales	Podoviridae	T7likevirus	Viruses;;;Caudovirales;Podoviridae;T7likevirus	7.00264	2.11794	0.554432	3.82002	0.00013344	0.000399745
Viruses					Cyanophage MED4-117	Viruses;;;;;Cyanophage MED4-117	8.76184	2.07743	0.401953	5.16835	2.36169e-07	1.26707e-06
Viruses				Phycodnaviridae	Prasinovirus	Viruses;;;;Phycodnaviridae;Prasinovirus	10.3806	2.05429	0.347805	5.90644	3.49577e-09	2.90965e-08
Viruses				Phycodnaviridae	Prymnesiovirus	Viruses;;;;Phycodnaviridae;Prymnesiovirus	116.756	2.02863	0.251796	8.05667	7.8401e-16	4.3591e-14
Viruses				Phycodnaviridae	unclassified Phycodnaviridae	Viruses;;;;Phycodnaviridae;unclassified Phycodnaviridae	13.7903	1.97265	0.323643	6.09515	1.09335e-09	1.08554e-08
Viruses				Baculoviridae	Betabaculovirus	Viruses;;;;Baculoviridae;Betabaculovirus	2.25825	1.96757	0.628797	3.12909	0.00175346	0.00439947
Viruses					Cyanophage KBS-S-2A	Viruses;;;;;Cyanophage KBS-S-2A	6.12081	1.90099	0.531215	3.57857	0.000345485	0.000974086
Viruses				Mimiviridae	Cafeteriavirus	Viruses;;;;Mimiviridae;Cafeteriavirus	10.0733	1.81228	0.370978	4.88513	1.0336e-06	5.02346e-06
Viruses				Baculoviridae	Alphabaculovirus	Viruses;;;;Baculoviridae;Alphabaculovirus	2.90774	1.80033	0.587732	3.06318	0.00219	0.00538779
Viruses			Caudovirales		Cyanophage SS120-1	Viruses;;;Caudovirales;;Cyanophage SS120-1	8.25257	1.76061	0.397721	4.42673	9.56702e-06	3.63338e-05
Viruses					Prochlorococcus phage P-SSP3	Viruses;;;;;Prochlorococcus phage P-SSP3	5.34166	1.71684	0.582865	2.94553	0.00322403	0.00766051
Viruses					Persicivirga phage P12024S	Viruses;;;;;Persicivirga phage P12024S	2.81344	1.68001	0.58455	2.87401	0.00405291	0.00946815
Viruses					Synechococcus phage S-CBP3	Viruses;;;;;Synechococcus phage S-CBP3	6.25923	1.65939	0.391134	4.24252	2.2102e-05	7.80361e-05
Viruses				Mimiviridae	Mimivirus	Viruses;;;;Mimiviridae;Mimivirus	4.40164	1.65262	0.520846	3.17295	0.001509	0.00383457
Viruses					Cyanophage KBS-P-1A	Viruses;;;;;Cyanophage KBS-P-1A	3.77873	1.6059	0.480828	3.33987	0.000838184	0.0022579
Viruses			Caudovirales	Siphoviridae	Yualikevirus	Viruses;;;Caudovirales;Siphoviridae;Yualikevirus	5.37525	1.53959	0.447112	3.44341	0.000574438	0.00157489
Viruses				Phycodnaviridae	Chlorovirus	Viruses;;;;Phycodnaviridae;Chlorovirus	10.3839	1.53947	0.376475	4.08916	4.32938e-05	0.000142603
Viruses			Caudovirales	Podoviridae	unclassified Autographivirinae	Viruses;;;Caudovirales;Podoviridae;unclassified Autographivirinae	40.6799	1.53604	0.353292	4.3478	1.37511e-05	5.08352e-05
Viruses			Caudovirales	Podoviridae	unassigned Autographivirinae	Viruses;;;Caudovirales;Podoviridae;unassigned Autographivirinae	34.9233	1.53307	0.336237	4.55948	5.12802e-06	2.11512e-05
Viruses					Prochlorococcus phage P-GSP1	Viruses;;;;;Prochlorococcus phage P-GSP1	30.8251	1.51881	0.401617	3.78175	0.000155732	0.000460568
Viruses			Caudovirales	Podoviridae	unassigned Podoviridae	Viruses;;;Caudovirales;Podoviridae;unassigned Podoviridae	9.13458	1.49804	0.374287	4.00238	6.27091e-05	0.000200842
Viruses			Caudovirales	Podoviridae	unclassified Podoviridae	Viruses;;;Caudovirales;Podoviridae;unclassified Podoviridae	199.321	1.48159	0.28791	5.14604	2.66042e-07	1.41685e-06
Viruses					Cyanophage Syn30	Viruses;;;;;Cyanophage Syn30	10.2603	1.3152	0.311936	4.21624	2.48406e-05	8.63211e-05
Viruses			Caudovirales		Prochlorococcus phage Syn1	Viruses;;;Caudovirales;;Prochlorococcus phage Syn1	23.421	1.16406	0.362754	3.20894	0.00133224	0.00342294
Viruses			Caudovirales	Myoviridae	T4likevirus	Viruses;;;Caudovirales;Myoviridae;T4likevirus	1046.55	1.12539	0.273797	4.1103	3.95145e-05	0.000131385
Viruses			Caudovirales	Myoviridae	unclassified Myoviridae	Viruses;;;Caudovirales;Myoviridae;unclassified Myoviridae	1984.32	0.992524	0.264954	3.74602	0.000179663	0.000525751
Viruses			Caudovirales	Myoviridae	P2likevirus	Viruses;;;Caudovirales;Myoviridae;P2likevirus	9.08865	-1.88252	0.629323	-2.99134	0.00277758	0.00670284

## Sheet: Table_S1c_Padj_p0.01_kegg
Dead_vs_Live									Deep_vs_Shallow									HD5_vs_HD9
KO	baseMean	log2FoldChange	lfcSE	stat	pvalue	padj	Gene		KO	baseMean	log2FoldChange	lfcSE	stat	pvalue	padj	Gene		KO	baseMean	log2FoldChange	lfcSE	stat	pvalue	padj	Gene
K05181	8.13757	7.81224	1.3346	5.85363	4.8096e-09	1.59762e-07	GABRB		K06882	14.2545	4.73105	0.656476	7.20674	5.73092e-13	3.55374e-09	none		K11740	6.67839	-3.40861	0.676642	-5.03753	4.71569e-07	0.0029242	none
K15711	5.5524	7.631	1.33978	5.69571	1.2286e-08	3.29115e-07	none		K02190	10.8508	4.10231	0.678597	6.04528	1.49151e-09	3.08295e-06	cbiK		K09065	7.01179	-3.48559	0.731428	-4.76546	1.88426e-06	0.00584214	argF
K18284	9.72421	7.57616	1.11515	6.79387	1.09162e-11	1.07346e-09	K18284		K01846	24.7144	3.85546	0.661304	5.83009	5.53973e-09	8.58796e-06	glmS_mutS_mamA
K09804	10.4902	7.53681	1.17006	6.44139	1.18387e-10	7.40879e-09	none		K00177	10.0345	3.34615	0.683731	4.89396	9.88248e-07	0.000340451	korC_oorC
K01846	24.7144	7.53457	1.03336	7.29132	3.06923e-13	5.6451e-11	glmS_mutS_mamA		K06346	12.0414	3.26055	0.59842	5.44859	5.07712e-08	3.49814e-05	none
K00177	10.0345	7.51749	1.21798	6.17209	6.73952e-10	3.14068e-08	korC_oorC		K02242	5.30666	3.04571	0.693939	4.38901	1.13866e-05	0.00282434	none
K02190	10.8508	7.46692	1.17025	6.38062	1.76368e-10	1.02438e-08	cbiK		K00619	10.2904	2.63159	0.652742	4.03159	5.54014e-05	0.00837912	argA
K06882	14.2545	7.23215	1.03365	6.99671	2.62052e-12	3.43979e-10	none		K03319	5.73247	2.53895	0.598386	4.24299	2.20556e-05	0.00427397	none
K04513	3.40178	7.10551	1.33808	5.31021	1.09498e-07	2.04424e-06	RHOA		K05377	7.29086	2.3503	0.468247	5.01937	5.18418e-07	0.000226828	cpeB_mpeB
K06709	6.03792	7.08549	1.11509	6.35419	2.09523e-10	1.19596e-08	none		K02293	14.1123	2.14296	0.455025	4.70953	2.48283e-06	0.000699818	PDS_crtP
K16499	30.6568	7.03296	1.22125	5.75882	8.47028e-09	2.44768e-07	none		K02319	17.5579	2.10647	0.459059	4.58867	4.46082e-06	0.00120268	DPA_polB
K12757	2.39187	6.96631	1.37627	5.06174	4.15446e-07	5.98869e-06	MYL12		K03167	12.1856	2.05515	0.416011	4.94015	7.80624e-07	0.000302541	none
K15538	2.72209	6.95641	1.37283	5.0672	4.0371e-07	5.88023e-06	none		K02188	28.7998	2.03424	0.414674	4.90563	9.31261e-07	0.000339691	cbiD
K13708	3.11192	6.9011	1.33682	5.16235	2.43874e-07	3.9257e-06	DOCK1		K00392	58.7272	2.012	0.479334	4.19749	2.69889e-05	0.00492231	sir
K09943	5.68652	6.84753	1.22398	5.59447	2.21297e-08	5.35707e-07	none		K06898	10.6789	1.97788	0.391272	5.05499	4.30407e-07	0.000205304	none
K09944	17.6531	6.73667	1.10403	6.10187	1.04835e-09	4.42223e-08	none		K01821	16.3267	1.76581	0.345736	5.10739	3.26639e-07	0.000184135	praC_xylH
K17597	2.41103	6.72963	1.35901	4.95185	7.35104e-07	9.6284e-06	none		K02639	13.73	1.73832	0.410436	4.23531	2.28236e-05	0.00428876	petF
K03029	6.68416	6.66044	1.11522	5.97232	2.33905e-09	8.73362e-08	PSMD4_RPN10		K03404	25.0384	1.56759	0.381236	4.11186	3.9248e-05	0.00640466	chlD_bchD
K08193	4.29549	6.62371	1.2238	5.41241	6.21837e-08	1.2708e-06	none		K00314	21.7527	1.36903	0.341915	4.00401	6.22773e-05	0.0091948	SARDH
K01106	1.57371	6.55715	1.36345	4.80923	1.51513e-06	1.71198e-05	E3.1.3.56		K06169	82.8993	-0.6297	0.153607	-4.09942	4.1419e-05	0.00642098	none
K10532	3.55972	6.49935	1.11149	5.8474	4.99318e-09	1.63132e-07	HGSNAT		K03931	11.1021	-2.6626	0.619575	-4.29746	1.7277e-05	0.00357115	none
K01276	2.20707	6.49191	1.35821	4.77975	1.75515e-06	1.93047e-05	none
K09276	2.14402	6.47193	1.3517	4.78798	1.68468e-06	1.86121e-05	none
K15199	2.0158	6.46296	1.39887	4.62013	3.83508e-06	3.71247e-05	none
K04631	1.78111	6.41899	1.40775	4.55975	5.12133e-06	4.69414e-05	GNAT1_2
K12668	2.51051	6.40849	1.42939	4.48336	7.34776e-06	6.32391e-05	OST2_DAD1
K10758	1.59072	6.38745	1.40277	4.55345	5.2773e-06	4.81305e-05	none
K00176	4.39965	6.38123	1.36365	4.67951	2.87566e-06	2.93536e-05	korD_oorD
K04630	13.7882	6.37663	0.775083	8.22703	1.91914e-16	1.05894e-13	GNAI
K17988	2.02744	6.35841	1.3971	4.55115	5.3354e-06	4.84823e-05	none
K08701	1.78996	6.34597	1.44777	4.38329	1.16901e-05	9.30337e-05	none
K14381	2.08284	6.31171	1.36207	4.63392	3.58802e-06	3.51984e-05	SQSTM1
K06530	3.78942	6.30529	1.16863	5.39546	6.83494e-08	1.36864e-06	none
K04834	5.40159	6.29401	0.979688	6.4245	1.323e-10	8.06138e-09	SCN2A
K02211	3.17105	6.28173	1.17789	5.33302	9.65914e-08	1.83431e-06	CDK9
K08545	4.69132	6.26536	1.21587	5.153	2.56354e-07	4.10001e-06	NR2E1_TLX_tll
K15118	1.45512	6.26269	1.37789	4.54512	5.49028e-06	4.96493e-05	none
K02331	1.51262	6.25903	1.40679	4.44917	8.62019e-06	7.23717e-05	none
K16677	4.75681	6.25204	1.05423	5.93041	3.02184e-09	1.09536e-07	DACHS
K08490	1.49314	6.23021	1.40166	4.44489	8.79362e-06	7.30864e-05	STX5
K15303	1.94769	6.22076	1.37325	4.52996	5.89958e-06	5.25985e-05	AKR7
K09448	3.36957	6.19831	1.22429	5.06279	4.13172e-07	5.97325e-06	TEAD
K07097	3.74095	6.18748	1.3844	4.46942	7.84331e-06	6.68094e-05	none
K09374	1.88975	6.17765	1.38917	4.44702	8.70699e-06	7.27229e-05	none
K02353	1.43179	6.17631	1.42344	4.33901	1.43125e-05	0.00010918	DVL
K17338	2.15809	6.14155	1.39153	4.41351	1.01706e-05	8.2461e-05	none
K04393	7.39908	6.13455	0.984479	6.23126	4.62691e-10	2.32093e-08	CDC42
K15732	3.14875	6.11535	1.16092	5.26769	1.38155e-07	2.47235e-06	none
K06098	14.6887	6.10823	0.83342	7.32911	2.31683e-13	4.42515e-11	TJP2_ZO2
K17277	1.36339	6.0993	1.39214	4.38123	1.18012e-05	9.37678e-05	none
K17345	1.25056	6.0875	1.41876	4.2907	1.78107e-05	0.000131717	none
K00933	30.1467	6.08709	0.798053	7.62742	2.39498e-14	6.17611e-12	E2.7.3.2
K09214	1.79719	6.07936	1.39366	4.36216	1.28786e-05	0.00010014	none
K04725	10.1683	6.07885	0.912981	6.65824	2.77118e-11	2.25601e-09	XIAP_BIRC4
K06070	4.45389	6.06944	1.02898	5.89851	3.66801e-09	1.26936e-07	PKD
K16606	3.52219	6.06296	1.19237	5.08482	3.67982e-07	5.49594e-06	none
K13819	14.7612	6.05947	1.00322	6.04001	1.54101e-09	6.14669e-08	none
K05761	3.37499	6.05801	1.19592	5.06557	4.07178e-07	5.90378e-06	none
K00623	1.12206	6.04828	1.42705	4.23829	2.25225e-05	0.000160159	CHAT
K16469	2.14308	6.04136	1.44212	4.18921	2.79925e-05	0.000192004	none
K05273	8.60004	6.03286	0.830123	7.26743	3.66402e-13	6.38439e-11	none
K04443	5.98308	6.03224	1.03668	5.81883	5.92598e-09	1.85668e-07	MAPKAPK2
K10370	1.41137	6.02755	1.43295	4.20639	2.59482e-05	0.000180222	none
K06224	1.44474	6.02274	1.3813	4.36021	1.2994e-05	0.000100825	HH
K08863	1.98273	6.01211	1.40877	4.26764	1.97554e-05	0.00014322	PLK4
K04707	3.0989	5.98747	1.14181	5.24382	1.57284e-07	2.75511e-06	CBL
K14613	1.81921	5.98338	1.36629	4.37928	1.1907e-05	9.43068e-05	none
K18050	3.49865	5.97774	1.1528	5.18541	2.15539e-07	3.53257e-06	PRKCE
K16175	2.99957	5.97537	1.19698	4.99204	5.97436e-07	8.19577e-06	SCRIB
K13804	1.70915	5.97065	1.3733	4.34768	1.37586e-05	0.000105691	INAD
K11699	3.0624	5.96824	1.16718	5.11337	3.1646e-07	4.91875e-06	none
K10454	3.64533	5.9634	1.23787	4.81747	1.45388e-06	1.67494e-05	none
K10811	2.75532	5.96274	1.42678	4.17916	2.92591e-05	0.00019877	E2.5.1.2
K08873	3.75127	5.95163	0.964194	6.17264	6.7158e-10	3.14068e-08	SMG1
K01942	1.50945	5.95057	1.43517	4.14626	3.37943e-05	0.000221841	HLCS
K05648	2.60365	5.95055	1.14588	5.193	2.06928e-07	3.43508e-06	ABCA5
K10754	5.00181	5.94188	0.899099	6.6087	3.87699e-11	3.0083e-09	RFC1
K07307	2.14236	5.93319	1.55989	3.80361	0.000142604	0.000735001	dmsB
K00911	1.61802	5.93171	1.42168	4.17232	3.01514e-05	0.000203717	ITPK
K15183	1.90192	5.91568	1.44154	4.10374	4.06531e-05	0.000258163	none
K15437	1.29818	5.88593	1.43128	4.11236	3.91638e-05	0.00025131	none
K06497	2.48508	5.87712	1.19312	4.92584	8.40006e-07	1.07098e-05	CD63_MLA1_TSPAN30
K08187	4.5599	5.87547	1.03893	5.65531	1.55569e-08	4.03424e-07	SLC16A10
K14692	2.12218	5.8752	1.20392	4.88004	1.06065e-06	1.30215e-05	none
K07865	1.43609	5.87393	1.51749	3.87083	0.000108467	0.000587083	none
K02090	1.39119	5.85719	1.46054	4.0103	6.0642e-05	0.000358723	CDK5
K07457	11.5952	5.85493	0.836339	7.00066	2.54765e-12	3.41935e-10	none
K11519	1.14002	5.84757	1.41672	4.12755	3.66646e-05	0.000237543	DERL1
K14840	1.67202	5.83342	1.44536	4.03597	5.43765e-05	0.000328308	NOP53_GLTSCR2
K02087	3.38676	5.83125	1.06813	5.45931	4.77983e-08	1.02534e-06	CDK1_CDC2
K00934	14.2847	5.8281	0.76229	7.64552	2.08109e-14	5.74149e-12	E2.7.3.3
K16060	10.141	5.82619	0.969185	6.01143	1.83896e-09	7.16258e-08	BIRC2_3
K05322	3.85	5.7929	0.974144	5.94665	2.7368e-09	1.00302e-07	none
K03423	16.6188	5.78623	1.26182	4.5856	4.52682e-06	4.25359e-05	none
K09735	1.8754	5.78188	1.5704	3.6818	0.000231591	0.00109219	none
K04255	0.887392	5.77662	1.43836	4.01612	5.91651e-05	0.000352245	none
K15293	5.69778	5.77272	0.986342	5.85266	4.83778e-09	1.60163e-07	UNC13A_B_C_MUNC13
K03362	3.75221	5.76168	1.01805	5.6595	1.51814e-08	3.94717e-07	FBXW1_11_BTRC_beta-TRCP
K06525	7.8905	5.75974	0.793067	7.26261	3.79691e-13	6.50188e-11	ITGB4
K17573	0.885064	5.75898	1.40213	4.1073	4.00317e-05	0.000255196	none
K11216	40.9552	5.75543	0.833921	6.90164	5.14044e-12	5.54944e-10	none
K08802	3.1078	5.75485	1.20319	4.783	1.72701e-06	1.90288e-05	none
K17496	1.51853	5.75237	1.40262	4.10117	4.11068e-05	0.000260212	none
K10521	3.02082	5.7517	1.24982	4.60203	4.18397e-06	3.99954e-05	none
K17918	2.19609	5.751	1.21584	4.73005	2.24466e-06	2.38949e-05	SNX3_12
K03013	4.40591	5.74816	1.17388	4.89672	9.74501e-07	1.22052e-05	RPB5_POLR2E
K12947	0.930646	5.74753	1.45933	3.93846	8.20049e-05	0.000462768	SPCS2_SPC2
K08815	3.63379	5.74124	1.02077	5.62442	1.86135e-08	4.67895e-07	none
K01369	8.61322	5.73711	0.757508	7.57367	3.62831e-14	9.0091e-12	LGMN
K05628	1.05011	5.73401	1.45842	3.93165	8.43636e-05	0.000474462	RERE
K09230	2.15663	5.73231	1.35403	4.23351	2.30072e-05	0.000162987	none
K13217	2.87388	5.73024	1.19999	4.77525	1.79486e-06	1.96761e-05	none
K12158	1.26139	5.73011	1.45806	3.92996	8.49607e-05	0.000477549	none
K12751	2.55767	5.72878	1.23986	4.62051	3.82801e-06	3.70925e-05	MYL6
K02922	1.83794	5.72609	1.15984	4.93696	7.93504e-07	1.02352e-05	RP-L37e_RPL37
K12880	2.47284	5.72596	1.24812	4.58765	4.48269e-06	4.2201e-05	THOC3
K09312	2.18595	5.71496	1.37716	4.14981	3.32752e-05	0.000219423	none
K08959	2.87303	5.70861	1.14726	4.97585	6.49631e-07	8.79038e-06	CSNK1D
K16540	0.968092	5.70758	1.47664	3.86525	0.000110977	0.00059644	none
K11802	1.6292	5.69846	1.47381	3.86647	0.000110422	0.000594744	none
K14389	3.98058	5.6953	1.0541	5.40301	6.55318e-08	1.32829e-06	none
K06272	2.25097	5.69499	1.19798	4.75385	1.99582e-06	2.15696e-05	ILK
K15202	2.16717	5.6945	1.31033	4.34587	1.38727e-05	0.000106479	none
K14034	1.21217	5.68795	1.51834	3.74616	0.000179563	0.000889487	NR1H1_EcR
K06584	1.22615	5.6843	1.40726	4.03926	5.3621e-05	0.000324932	ITGA8
K09103	3.93081	5.68372	1.01794	5.58357	2.35627e-08	5.58716e-07	none
K11358	1.06216	5.68284	1.41807	4.00745	6.13791e-05	0.00036138	yhdR
K02089	1.19308	5.67865	1.40615	4.03843	5.38107e-05	0.000325684	CDK4
K17388	2.13379	5.67632	1.19815	4.73758	2.16284e-06	2.31575e-05	ROCK2
K10362	9.47942	5.67281	0.816557	6.94724	3.72506e-12	4.40444e-10	none
K11726	1.0584	5.67222	1.49639	3.7906	0.000150283	0.000768594	NURF38
K11653	2.31707	5.66825	1.19743	4.7337	2.20463e-06	2.35476e-05	none
K07199	1.67064	5.66733	1.17017	4.84317	1.27786e-06	1.50733e-05	PRKAB
K00289	5.80614	5.66589	0.89459	6.33351	2.39653e-10	1.34476e-08	E1.5.1.6_FTHFD
K00898	4.6166	5.66513	0.970177	5.83928	5.24277e-09	1.67972e-07	none
K03011	3.32091	5.66126	1.01199	5.59417	2.21683e-08	5.35707e-07	RPB3_POLR2C
K14464	7.70079	5.65904	0.891551	6.34742	2.18959e-10	1.24269e-08	FUT-1_FucTC
K08077	14.1007	5.65886	0.858533	6.59132	4.35938e-11	3.25544e-09	none
K17935	18.585	5.65502	0.84181	6.71769	1.84622e-11	1.60848e-09	none
K16604	2.53118	5.65174	1.18001	4.78957	1.67142e-06	1.85143e-05	none
K00328	6.45873	5.6436	1.08489	5.20199	1.97165e-07	3.2967e-06	none
K16494	2.09105	5.64085	1.20159	4.69447	2.67299e-06	2.7741e-05	none
K06843	2.7733	5.63186	1.2066	4.66755	3.04808e-06	3.0797e-05	NTN1
K06069	4.87161	5.6292	0.99979	5.63038	1.79808e-08	4.55575e-07	PRKCI
K17777	1.03312	5.62702	1.45099	3.87806	0.000105291	0.000572384	none
K05679	1.45748	5.62458	1.41452	3.97632	6.99885e-05	0.000403674	ABCG1
K02605	0.81409	5.62106	1.47725	3.80509	0.000141753	0.000732895	ORC3
K05767	2.20265	5.62102	1.25672	4.47276	7.72162e-06	6.59992e-05	IQGAP2_3
K16685	1.06917	5.61598	1.41872	3.95849	7.54263e-05	0.000431281	WWC1
K10263	3.00002	5.61022	1.14795	4.88718	1.02289e-06	1.26518e-05	none
K08509	0.936482	5.60715	1.4741	3.80378	0.000142503	0.000735001	SNAP29
K00718	1.69622	5.59992	1.47763	3.78981	0.000150765	0.000770665	FUT1_2
K08826	3.34962	5.59865	1.01825	5.49831	3.83451e-08	8.42573e-07	none
K07194	2.50934	5.5958	1.53225	3.65201	0.000260197	0.00120367	RHOQ_TC10
K14999	4.86731	5.59238	0.861878	6.48859	8.66419e-11	5.52704e-09	none
K13206	1.44629	5.59211	1.42672	3.91956	8.87095e-05	0.000495257	none
K08271	1.02368	5.59003	1.44598	3.86592	0.000110673	0.000595776	STRADA_LYK5
K17299	1.41562	5.58924	1.45987	3.82859	0.000128879	0.000677547	none
K15048	1.3297	5.58697	1.58485	3.52524	0.000423105	0.00176715	none
K17936	2.42697	5.58459	1.24878	4.47204	7.74755e-06	6.60596e-05	none
K10632	2.44502	5.57541	1.18531	4.70375	2.55424e-06	2.66198e-05	BRAP
K13676	2.05261	5.56534	1.48392	3.75042	0.000176538	0.000880208	GXYLT
K02997	3.44268	5.56186	0.996636	5.58064	2.39642e-08	5.6401e-07	RP-S9e_RPS9
K14031	2.00047	5.55957	1.24294	4.47292	7.71599e-06	6.59992e-05	none
K14156	0.966921	5.55691	1.47363	3.7709	0.000162661	0.000822582	CHK
K00871	2.95339	5.55585	1.32436	4.19513	2.72716e-05	0.000187707	PHKG
K02156	21.3352	5.54519	0.689697	8.04003	8.98136e-16	4.05468e-13	AUB_PIWI
K01315	28.0913	5.54299	0.810456	6.83935	7.95549e-12	7.98121e-10	PLG
K13138	3.78298	5.53848	0.986747	5.61286	1.99005e-08	4.92898e-07	none
K17781	0.851262	5.53818	1.43873	3.84936	0.000118428	0.000629335	none
K09396	0.85264	5.53664	1.52383	3.63336	0.00027975	0.00126755	none
K02910	1.5669	5.53588	1.18146	4.68563	2.79106e-06	2.86965e-05	RP-L31e_RPL31
K09320	0.886013	5.53477	1.46567	3.77628	0.000159191	0.000807501	none
K17887	1.45515	5.52935	1.49	3.71097	0.000206467	0.000999333	none
K15719	17.9755	5.52835	1.25282	4.41271	1.02083e-05	8.26318e-05	NCOAT_MGEA5
K13617	1.92612	5.52424	1.21968	4.52925	5.91928e-06	5.27267e-05	none
K11247	2.26816	5.52293	1.18649	4.65486	3.24202e-06	3.24268e-05	SH3GL
K17509	5.20285	5.51773	0.889063	6.20623	5.42705e-10	2.64223e-08	none
K12326	1.4323	5.51522	1.44062	3.82836	0.000129002	0.000677547	RASGRF2
K05680	1.70528	5.51357	1.47082	3.74863	0.000177803	0.000882967	ABCG4
K08704	0.856838	5.50781	1.45532	3.7846	0.000153955	0.000785755	none
K08793	2.18331	5.50518	1.25999	4.36921	1.24697e-05	9.78274e-05	none
K02098	1.07358	5.50279	1.53351	3.58836	0.00033277	0.00145534	SPIR
K07555	1.3806	5.50181	1.46758	3.74891	0.000177608	0.000882967	none
K14837	1.48268	5.49697	1.43238	3.83764	0.000124221	0.000658008	none
K12306	0.866092	5.49537	1.51524	3.62672	0.000287042	0.00129234	none
K07763	4.35834	5.49388	0.945785	5.80881	6.29198e-09	1.959e-07	MMP14
K01298	0.877012	5.49291	1.47304	3.72896	0.000192273	0.000941535	CPA2
K00905	2.13824	5.49077	1.37697	3.98758	6.67514e-05	0.000388847	none
K00473	1.67909	5.48607	1.40754	3.89763	9.71372e-05	0.000534716	PLOD1
K01367	0.860919	5.48456	1.44429	3.7974	0.000146219	0.000751291	CAPN1
K05036	1.7204	5.48341	1.25204	4.37958	1.18907e-05	9.42526e-05	SLC6A3
K01349	6.20524	5.48297	0.812762	6.74609	1.51879e-11	1.37222e-09	FURIN_PCSK3
K04392	15.9947	5.48086	0.664561	8.24734	1.61958e-16	9.46217e-14	RAC1
K11832	0.812787	5.47602	1.4189	3.85933	0.000113698	0.00060876	USP1
K15164	4.02887	5.47427	1.01762	5.37946	7.47115e-08	1.47758e-06	MED13
K11986	0.817307	5.47111	1.47726	3.70355	0.000212604	0.00102157	none
K01558	0.711376	5.47093	1.45786	3.7527	0.00017494	0.000874824	WNT16
K03853	0.918289	5.4697	1.43335	3.81604	0.000135613	0.000705926	CAPN2
K07963	0.73365	5.46107	1.49675	3.64861	0.000263658	0.00121628	none
K09485	3.28261	5.45654	1.07205	5.0898	3.58442e-07	5.41041e-06	HSP110
K01275	4.17153	5.45205	0.936879	5.81938	5.90662e-09	1.85647e-07	CTSC
K17613	2.04722	5.4476	1.16999	4.65611	3.22241e-06	3.2277e-05	none
K14411	9.40727	5.44581	0.761598	7.1505	8.64601e-13	1.36305e-10	MSI
K15176	4.25163	5.44438	0.922308	5.903	3.56943e-09	1.24392e-07	none
K09191	0.77176	5.44388	1.4544	3.74303	0.000181811	0.00089883	none
K15173	2.73062	5.43948	1.01158	5.37723	7.56422e-08	1.48768e-06	TTF2
K04926	2.3982	5.4394	1.21294	4.48447	7.30937e-06	6.29633e-05	KCNQ1
K07760	0.754631	5.4393	1.47062	3.69865	0.000216752	0.00103735	none
K13101	0.969148	5.43917	1.55361	3.50098	0.000463551	0.00191421	none
K01540	1.69624	5.4356	1.21097	4.48864	7.16788e-06	6.17981e-05	ATP1B
K04710	5.09627	5.42912	0.83476	6.50381	7.83084e-11	5.11684e-09	CERS
K13182	0.849035	5.42861	1.46477	3.70613	0.000210453	0.00101319	none
K04605	1.85492	5.42403	1.23578	4.38915	1.13796e-05	9.07077e-05	GRM2_3
K14319	1.17205	5.41588	1.50941	3.58807	0.000333129	0.00145597	RANGAP1
K05410	1.53465	5.41463	1.18687	4.5621	5.06436e-06	4.65734e-05	TBK1
K10721	0.685484	5.41281	1.45574	3.71825	0.000200604	0.000975567	DIB
K06058	3.43381	5.41099	0.975145	5.54891	2.87456e-08	6.5482e-07	DTX
K11423	2.8202	5.41002	1.02698	5.26787	1.38015e-07	2.47235e-06	SETD2_SET2
K08025	0.69096	5.40685	1.40161	3.85759	0.000114509	0.000611123	HLXB9_HB9
K04560	4.35797	5.40506	0.967866	5.58452	2.34351e-08	5.58716e-07	STX1A
K09204	2.84847	5.40271	1.12804	4.78948	1.6721e-06	1.85143e-05	none
K06820	13.1023	5.39948	0.63822	8.46022	2.66864e-17	1.76699e-14	PLXNA
K05012	6.55094	5.39825	0.803297	6.72012	1.81578e-11	1.59595e-09	none
K01229	2.7213	5.3942	1.07686	5.00918	5.46636e-07	7.62579e-06	LCT
K10625	1.27889	5.3909	1.45283	3.71063	0.000206745	0.00100019	none
K10949	4.09413	5.38806	1.03166	5.22271	1.76323e-07	3.0246e-06	KDELR
K18402	0.739004	5.38691	1.47343	3.65604	0.000256137	0.00118599	none
K05378	2.0117	5.38591	1.52229	3.53803	0.000403123	0.00170013	cpeC_mpeC
K00207	6.5933	5.3832	0.782228	6.88189	5.90648e-12	6.30786e-10	DPYD
K08204	1.33071	5.38272	1.42731	3.77124	0.000162437	0.000822284	SLC22A7_OAT2
K15116	0.813816	5.37896	1.50812	3.56666	0.000361557	0.00155521	none
K05119	1.92297	5.37895	1.2715	4.23039	2.3329e-05	0.000165031	ALK
K06053	1.86272	5.3735	1.12501	4.77639	1.78469e-06	1.95862e-05	RBPSUH_RBPJK
K14049	1.05911	5.37173	1.57044	3.42053	0.000624997	0.00244485	DRD2N
K08489	1.46965	5.37035	1.46726	3.66012	0.000252095	0.00117055	STX16
K13251	1.36063	5.36867	1.52239	3.52647	0.00042114	0.00175968	SSR3
K12498	0.982064	5.36842	1.49809	3.5835	0.000339016	0.00147615	none
K04720	11.1998	5.36749	1.10382	4.86267	1.15813e-06	1.39256e-05	cobD
K12886	1.60522	5.36635	1.28314	4.18219	2.88712e-05	0.000196672	HNRNPK
K12313	1.47465	5.36058	1.20154	4.46144	8.14118e-06	6.91096e-05	ACTA2
K04600	4.75246	5.35854	0.846994	6.32654	2.50723e-10	1.37579e-08	none
K12386	3.99244	5.35717	0.982358	5.45338	4.94204e-08	1.04881e-06	CTNS
K06627	3.22829	5.35256	0.996796	5.36976	7.88406e-08	1.5384e-06	CCNA
K03440	13.0865	5.35057	0.778975	6.86874	6.47728e-12	6.70128e-10	none
K03132	1.39702	5.34905	1.45798	3.6688	0.000243691	0.00114006	TAF7
K04905	1.9905	5.34746	1.18527	4.51158	6.43457e-06	5.67568e-05	none
K17925	1.42379	5.3467	1.2917	4.13927	3.48407e-05	0.000227806	none
K07432	0.67072	5.34428	1.51299	3.53228	0.000411996	0.00172802	ALG13
K08628	0.792381	5.34398	1.47664	3.61902	0.000295721	0.00132361	none
K09877	0.878211	5.34362	1.47919	3.61252	0.000303234	0.00134994	AQP9
K01022	1.27887	5.34042	1.45983	3.65825	0.000253947	0.00117805	CHST1
K04236	0.590031	5.33801	1.4639	3.64643	0.000265908	0.00122439	F2RL3_PAR4
K18437	1.3832	5.33742	1.30567	4.08789	4.35316e-05	0.00027278	PDE8
K04148	0.749359	5.33273	1.47464	3.61628	0.000298867	0.00133649	DRD1N_DopR
K08115	0.721164	5.32986	1.45903	3.65301	0.000259187	0.00119956	none
K03869	6.44477	5.32661	0.735716	7.24003	4.48585e-13	7.55144e-11	CUL3
K16311	5.81426	5.32243	1.02497	5.19279	2.0717e-07	3.43508e-06	SIK2
K16944	2.93289	5.31486	1.01397	5.24163	1.59163e-07	2.78311e-06	none
K10369	2.89862	5.31463	1.09328	4.8612	1.16678e-06	1.40126e-05	none
K01313	6.60476	5.30579	1.02854	5.15858	2.48829e-07	3.99898e-06	F2
K14305	1.43336	5.30202	1.46447	3.62044	0.000294106	0.00131817	NUP43
K04306	0.686541	5.30135	1.45213	3.65074	0.000261483	0.00120849	RXFP1_LGR7
K06842	4.58373	5.29417	0.973164	5.44016	5.32316e-08	1.12489e-06	SEMA6
K09377	0.841353	5.29262	1.53034	3.45847	0.000543261	0.00218007	none
K04863	1.4006	5.29157	1.47486	3.58784	0.000333428	0.00145629	CACNB2
K04439	2.64501	5.29117	1.03942	5.0905	3.5712e-07	5.39865e-06	ARRB
K02938	4.74826	5.28901	1.02399	5.1651	2.40314e-07	3.88097e-06	RP-L8e_RPL8
K13304	0.886561	5.2867	1.5195	3.47923	0.000502856	0.0020438	SGK3
K05388	10.3731	5.28374	0.647514	8.16004	3.34908e-16	1.75069e-13	none
K04711	3.28804	5.28164	0.987919	5.34623	8.98067e-08	1.72526e-06	ACER3_YDC1
K14327	4.19864	5.27924	0.978359	5.39602	6.81366e-08	1.36714e-06	UPF2_RENT2
K17964	2.25543	5.2765	1.26154	4.18258	2.88224e-05	0.000196475	none
K01294	1.68105	5.27204	1.26189	4.17787	2.94245e-05	0.000199621	CPE
K08578	0.929435	5.27147	1.53519	3.43376	0.000595264	0.00234424	none
K02084	1.12553	5.27041	1.57467	3.347	0.000816904	0.00305939	APAF1
K08606	10.2253	5.26731	0.818356	6.43645	1.22297e-10	7.49786e-09	MEP1B
K08546	0.609463	5.26724	1.42435	3.69799	0.000217311	0.00103816	none
K12897	3.13651	5.26522	0.937135	5.61843	1.92703e-08	4.7968e-07	TRA2
K04591	3.44982	5.26331	1.08395	4.85568	1.19973e-06	1.43097e-05	none
K12385	10.8324	5.26193	0.802944	6.5533	5.62804e-11	3.90893e-09	NPC1
K07964	2.16033	5.26033	1.24078	4.23955	2.23973e-05	0.000159806	HPSE
K06269	25.1812	5.25725	0.541432	9.70989	2.73634e-22	6.66548e-19	PPP1C
K08203	1.44482	5.25693	1.44705	3.63285	0.000280303	0.0012689	none
K14590	0.791467	5.25384	1.57067	3.34496	0.00082294	0.00307619	none
K08331	0.934481	5.25166	1.53631	3.41837	0.000629982	0.00245951	ATG13
K18024	2.6299	5.24948	1.3031	4.02844	5.61476e-05	0.000337566	none
K13717	1.6882	5.24884	1.30899	4.00983	6.07632e-05	0.000359006	none
K12477	0.934972	5.24782	1.46223	3.58892	0.000332055	0.00145285	EHD4
K02088	1.11634	5.24673	1.49527	3.50888	0.000450002	0.00186614	none
K05294	0.687469	5.24538	1.45438	3.60661	0.000310222	0.00137612	PGAP1
K05126	1.45959	5.24268	1.2633	4.14999	3.32497e-05	0.000219423	RET
K06258	1.94286	5.24203	1.28078	4.09283	4.26147e-05	0.000267541	SV2
K06626	1.31118	5.24115	1.47754	3.54722	0.000389318	0.00164882	CCNE
K01378	2.64098	5.23862	1.43706	3.64538	0.000267002	0.00122601	none
K17701	1.26284	5.23817	1.22517	4.27546	1.9074e-05	0.000139296	SIPA1L1_E6TP1
K17426	0.672552	5.23666	1.45471	3.5998	0.000318459	0.00140575	none
K13201	1.37958	5.23588	1.22551	4.27241	1.93368e-05	0.000141008	none
K04960	2.35755	5.23454	1.5438	3.39069	0.000697171	0.00267244	ITPR3
K13984	2.96115	5.2295	1.09009	4.79731	1.60813e-06	1.80067e-05	TXNDC5_ERP46
K04676	3.18338	5.22384	1.04961	4.97693	6.46e-07	8.75317e-06	SMAD1
K04149	0.758828	5.21834	1.47534	3.53704	0.000404636	0.00170434	HRH1
K08283	2.22934	5.21717	1.07562	4.85041	1.2321e-06	1.46203e-05	none
K11975	0.731647	5.21255	1.49548	3.48554	0.00049114	0.00200309	none
K15009	3.29349	5.2073	1.11332	4.67727	2.9072e-06	2.95844e-05	SHANK
K11789	3.94424	5.20308	0.90396	5.75587	8.61944e-09	2.47423e-07	none
K16061	3.89328	5.19586	1.01884	5.09977	3.40058e-07	5.18811e-06	BIRC7_8
K16465	2.15691	5.19367	1.1023	4.71167	2.45698e-06	2.58371e-05	none
K13761	2.77128	5.19249	1.08009	4.80745	1.52867e-06	1.72381e-05	PDE9
K18123	2.21689	5.19062	1.17013	4.43593	9.16758e-06	7.60036e-05	HOGA1
K17796	0.668254	5.18984	1.49168	3.47919	0.000502924	0.0020438	none
K17257	1.79267	5.18672	1.24174	4.17698	2.95405e-05	0.00020027	none
K15290	3.40585	5.18654	1.07056	4.84469	1.26811e-06	1.49939e-05	SYT1
K11586	2.96912	5.18489	1.21542	4.26592	1.99078e-05	0.000144219	none
K12345	0.902662	5.18442	1.5705	3.30112	0.000962995	0.00349962	SRD5A3
K17428	0.921282	5.18143	1.46914	3.52684	0.000420557	0.00175798	none
K06634	0.639795	5.18128	1.47774	3.50621	0.000454541	0.00188104	CCNH
K05317	2.2993	5.17975	1.09335	4.7375	2.16373e-06	2.31575e-05	none
K04885	2.3756	5.17889	1.05841	4.8931	9.92619e-07	1.23853e-05	none
K13241	1.02439	5.17604	1.58445	3.26676	0.00108784	0.00386287	NOS2
K13862	4.63976	5.17461	0.908169	5.69784	1.21332e-08	3.26576e-07	none
K16449	6.36806	5.17084	0.732628	7.05793	1.69004e-12	2.36415e-10	none
K16730	0.616338	5.16523	1.50208	3.43871	0.000584484	0.00230819	none
K10513	3.28634	5.16346	1.0558	4.89057	1.00544e-06	1.24981e-05	none
K09879	1.47414	5.15977	1.2136	4.25163	2.12222e-05	0.000152413	crtU
K12000	0.708332	5.15947	1.53275	3.36615	0.000762245	0.00289065	none
K12613	0.713579	5.15894	1.46813	3.51396	0.000441474	0.00183768	DCP2
K14636	2.33681	5.15791	1.03984	4.96031	7.03816e-07	9.29283e-06	SLC18A3_VACHT
K09759	0.525664	5.15604	1.48975	3.46101	0.000538154	0.00216658	aspC
K13528	0.525664	5.15604	1.48975	3.46101	0.000538154	0.00216658	none
K08875	2.12585	5.1546	1.25938	4.09297	4.2589e-05	0.000267541	none
K04378	0.793189	5.14916	1.49231	3.45047	0.000559613	0.00223575	SRF
K06255	2.49584	5.14788	1.07956	4.76851	1.85595e-06	2.0301e-05	HSPG2
K00306	25.489	5.1467	0.984846	5.22589	1.73319e-07	2.99141e-06	PIPOX
K10404	3.06047	5.14088	0.947316	5.42679	5.73775e-08	1.18231e-06	none
K13108	2.12766	5.14054	1.03031	4.98932	6.05909e-07	8.2891e-06	none
K06826	2.76235	5.13989	1.01068	5.0856	3.66474e-07	5.48993e-06	none
K01285	6.73305	5.13768	0.775844	6.62205	3.54243e-11	2.79233e-09	PRCP
K10421	1.68235	5.13629	1.17574	4.36855	1.25077e-05	9.78397e-05	none
K00844	6.5293	5.13306	0.791126	6.4883	8.68122e-11	5.52704e-09	HK
K05736	0.714071	5.13294	1.49519	3.43296	0.000597025	0.00234931	PAK7
K09382	0.798318	5.13126	1.53648	3.33963	0.000838912	0.00312414	none
K04209	2.50879	5.12853	1.0224	5.01617	5.27115e-07	7.3945e-06	NPYNR
K10455	2.31212	5.12681	1.12394	4.56148	5.07945e-06	4.66689e-05	none
K02720	2.12487	5.12662	1.23097	4.1647	3.11764e-05	0.000208234	psbV
K09481	0.774421	5.12589	1.48643	3.44845	0.000563811	0.0022489	SEC61B_SBH2
K11097	0.663693	5.1223	1.48878	3.44061	0.000580413	0.0022976	SNRPE_SME
K07976	2.7077	5.11991	1.08171	4.73317	2.21039e-06	2.35806e-05	none
K06712	12.2839	5.11624	0.830119	6.16327	7.12592e-10	3.25465e-08	none
K00916	0.805092	5.10986	1.48363	3.44415	0.000572863	0.00227587	none
K14310	1.99406	5.10861	1.10646	4.61708	3.89185e-06	3.7601e-05	NUP205_NUP192
K06130	4.60162	5.10841	0.980099	5.21214	1.86677e-07	3.15319e-06	LYPLA2
K09319	1.35766	5.10593	1.21824	4.19124	2.77433e-05	0.00019069	none
K00552	1.69715	5.10527	1.29268	3.94937	7.83582e-05	0.000444716	GNMT
K08042	2.44338	5.10367	1.05319	4.84591	1.26033e-06	1.49197e-05	ADCY2
K07427	3.45458	5.10158	1.0963	4.65347	3.26397e-06	3.25479e-05	none
K10352	70.1367	5.10104	0.523671	9.74091	2.01737e-22	6.66548e-19	MYH
K08799	3.2642	5.10103	1.07951	4.72533	2.29737e-06	2.43777e-05	none
K17491	5.08949	5.09814	0.872879	5.8406	5.20132e-09	1.67874e-07	SMEK_PPP4R3
K04688	4.62352	5.09693	0.963606	5.28943	1.22696e-07	2.25252e-06	RPS6KB
K17608	2.14506	5.09691	1.04921	4.85785	1.18669e-06	1.42174e-05	none
K12885	2.08289	5.09524	1.33097	3.82823	0.00012907	0.000677547	RBMX_HNRNPG
K09569	2.82599	5.09284	0.883764	5.76268	8.2791e-09	2.41138e-07	none
K14801	1.06494	5.08942	1.2879	3.95173	7.75873e-05	0.00044135	none
K17770	0.538374	5.08726	1.4511	3.50578	0.000455264	0.00188325	none
K12571	5.30045	5.0867	0.911022	5.58352	2.35705e-08	5.58716e-07	PAN2
K06059	3.17178	5.08584	0.923941	5.50451	3.70203e-08	8.17297e-07	ADAM17_TACE
K02998	3.46418	5.08486	0.836556	6.07832	1.21447e-09	5.0469e-08	RP-SAe_RPSA
K16804	0.600164	5.08232	1.45332	3.49704	0.000470451	0.0019364	none
K11121	6.62649	5.0822	0.915084	5.5538	2.79522e-08	6.45631e-07	SIR2
K06091	3.95439	5.08077	0.930777	5.45863	4.79812e-08	1.02705e-06	MPP5_PALS1
K18245	0.579502	5.07899	1.54019	3.29764	0.000975002	0.0035278	CA2
K09565	8.6628	5.07704	0.751177	6.75878	1.39163e-11	1.30129e-09	PPIF
K15133	2.03636	5.07445	1.08371	4.68248	2.8342e-06	2.90498e-05	MED17
K12669	3.49544	5.07433	0.953437	5.32214	1.02552e-07	1.94008e-06	OST3_OST6
K15297	3.94269	5.07052	0.887175	5.71535	1.09479e-08	3.00372e-07	RIMS2_RIM2
K13219	1.35735	5.06662	1.22097	4.14968	3.32934e-05	0.000219423	none
K08621	0.797618	5.06627	1.54651	3.27595	0.00105309	0.00375827	none
K14461	1.19843	5.06391	1.52548	3.31955	0.000901638	0.00331178	NPC1L1
K02868	4.30162	5.06226	0.858079	5.89953	3.64534e-09	1.26593e-07	RP-L11e_RPL11
K17536	0.951954	5.06141	1.45074	3.48886	0.000485091	0.00198595	none
K09614	2.56912	5.06051	1.18245	4.27967	1.87174e-05	0.000137095	none
K11098	1.20689	5.05926	1.33692	3.78426	0.000154169	0.000786443	SNRPF_SMF
K09517	2.09216	5.05895	1.0734	4.713	2.44098e-06	2.57092e-05	DNAJB11
K02242	5.30666	5.05883	1.08501	4.66249	3.12401e-06	3.15002e-05	none
K18441	9.25219	5.05199	0.882823	5.72255	1.04938e-08	2.8871e-07	CYTH
K06610	0.829579	5.0519	1.50344	3.36023	0.000778766	0.00294324	none
K10976	0.820228	5.05104	1.56331	3.231	0.00123357	0.00428535	ERO1LB
K08558	2.34158	5.05018	1.00766	5.01178	5.39278e-07	7.54612e-06	NR4A2_NURR1
K02213	0.464448	5.05017	1.44801	3.48766	0.00048726	0.00199073	CDC6
K17420	0.464448	5.05017	1.44801	3.48766	0.00048726	0.00199073	none
K05087	0.52672	5.04971	1.47465	3.42435	0.000616283	0.00241647	IGF1R
K16835	1.02124	5.04698	1.60089	3.15261	0.0016182	0.00537166	none
K02953	1.99831	5.04585	1.04427	4.83196	1.35196e-06	1.58077e-05	RP-S13e_RPS13
K10345	1.79511	5.0455	1.23191	4.09567	4.20944e-05	0.000265449	none
K13024	9.11244	5.04486	0.763759	6.6053	3.96708e-11	3.03085e-09	PPIP5K_VIP
K14427	5.94376	5.04413	0.724345	6.96371	3.31434e-12	4.06395e-10	none
K07365	1.68617	5.04281	1.22757	4.10795	3.99182e-05	0.000254799	NCK1
K11784	25.509	5.04276	0.580619	8.68514	3.78274e-18	3.41547e-15	mqnC
K14320	0.458512	5.04216	1.44781	3.4826	0.000496564	0.00202292	AAAS
K15255	75.1318	5.04144	0.564671	8.9281	4.334e-19	4.78281e-16	none
K04353	0.481132	5.03936	1.46745	3.43408	0.000594569	0.00234243	RAP1A
K10104	0.787471	5.03677	1.55225	3.24482	0.00117525	0.00411007	none
K10766	1.02494	5.03489	1.5091	3.33636	0.00084883	0.0031491	none
K02872	2.94211	5.03357	1.10851	4.54085	5.60269e-06	5.03128e-05	RP-L13Ae_RPL13A
K04530	1.21138	5.029	1.23935	4.05777	4.95433e-05	0.000303369	none
K01371	1.17125	5.02667	1.49429	3.36393	0.000768415	0.00291072	CTSK
K04597	1.60259	5.02625	1.53502	3.27438	0.00105893	0.00377474	none
K04438	1.5538	5.02595	1.31976	3.80824	0.00013996	0.000724755	CRK_CRKII
K18179	3.83978	5.02402	0.983695	5.10729	3.26813e-07	5.03281e-06	none
K05766	2.66739	5.02401	1.00992	4.97465	6.53665e-07	8.83292e-06	SSH
K04409	4.97147	5.0228	0.81031	6.19862	5.69612e-10	2.7199e-08	PAK1
K14942	2.52266	5.02193	1.1181	4.49149	7.07268e-06	6.10833e-05	none
K09394	1.20893	5.02115	1.4863	3.37827	0.000729421	0.00278318	none
K09567	2.78363	5.01692	1.11545	4.49764	6.87104e-06	5.97576e-05	PPIH_CYPH
K13667	1.63266	5.0137	1.30163	3.85186	0.000117224	0.000623939	RUMI_KTELC1
K04257	4.3615	5.0129	0.87262	5.74466	9.21056e-09	2.59884e-07	OLFR
K15601	3.47201	5.01092	1.01298	4.94671	7.54802e-07	9.81242e-06	none
K11142	2.97538	5.01078	1.1212	4.46913	7.85396e-06	6.68428e-05	LAP3
K01035	17.7449	5.01039	0.932662	5.37214	7.78061e-08	1.52721e-06	atoA
K17914	10.3606	5.00994	0.748941	6.68937	2.24137e-11	1.88655e-09	none
K07893	2.72713	5.00778	1.041	4.81055	1.50518e-06	1.70656e-05	none
K04070	2.71282	5.00475	1.25286	3.99465	6.47889e-05	0.000379189	none
K11785	19.8972	5.00424	0.64774	7.72569	1.11248e-14	3.45287e-12	mqnD
K04813	0.589417	5.0024	1.49498	3.34613	0.000819492	0.00306792	CHRNB2
K10705	0.846708	5.0008	1.59281	3.13962	0.00169168	0.00556905	GAPDHS
K11275	20.493	5.00046	0.866068	5.77375	7.75269e-09	2.31231e-07	none
K10641	2.05574	4.99614	1.20714	4.13882	3.49099e-05	0.000228109	none
K08543	0.893305	4.99529	1.48814	3.35673	0.000788698	0.00297281	none
K13619	0.45046	4.99441	1.45155	3.44073	0.00058014	0.00229743	none
K08342	1.26536	4.99355	1.2435	4.01573	5.92632e-05	0.000352245	ATG4
K10631	0.469228	4.99137	1.44913	3.44439	0.000572355	0.00227476	none
K11252	51.1128	4.99045	0.681492	7.32283	2.4279e-13	4.5498e-11	H2B
K04648	3.30871	4.98779	0.984783	5.06486	4.08703e-07	5.91726e-06	DCTN1
K05724	2.05179	4.98653	1.17466	4.24509	2.18502e-05	0.000156352	none
K15523	0.811957	4.98031	1.5989	3.11483	0.00184049	0.00595819	none
K06237	2.80267	4.97812	0.984033	5.0589	4.2168e-07	6.06975e-06	COL4A
K00236	0.413405	4.97428	1.48344	3.35321	0.000798791	0.00300401	SDHC_SDH3
K15595	1.78197	4.97331	1.07579	4.62292	3.78375e-06	3.68195e-05	none
K15528	2.86233	4.97087	1.06291	4.67666	2.91581e-06	2.96113e-05	FAAH
K13354	0.608185	4.96873	1.49216	3.3299	0.000868772	0.00321365	SLC25A17_PMP34
K15162	6.02403	4.96847	0.987869	5.02948	4.91803e-07	6.9581e-06	MED12
K11592	7.26622	4.96777	0.74582	6.66082	2.72302e-11	2.23513e-09	DICER1_DCR1
K12398	1.19468	4.96719	1.27143	3.90678	9.3533e-05	0.000518109	AP3M
K11140	13.1947	4.96644	0.76679	6.47692	9.36109e-11	5.92193e-09	ANPEP
K14071	1.85586	4.96433	1.12125	4.42751	9.53249e-06	7.80565e-05	none
K08495	0.492786	4.96151	1.49742	3.31338	0.00092177	0.00337038	GOSR1_GOS1
K15621	1.81887	4.96137	1.28654	3.85636	0.000115088	0.000613883	BAIAP3
K15731	4.66149	4.96074	0.820482	6.04613	1.48366e-09	6.01459e-08	none
K14313	0.535898	4.95926	1.50923	3.28596	0.00101636	0.00364921	NUP35_NUP53
K07881	1.40815	4.95824	1.38867	3.57049	0.000356311	0.00153664	RAB14
K03880	4.20493	4.95813	0.999319	4.96151	6.99479e-07	9.25063e-06	ND3
K04233	4.50879	4.95809	0.859023	5.77178	7.84386e-09	2.32553e-07	GALRN_AR
K18037	3.39091	4.95783	0.905823	5.47329	4.41769e-08	9.51767e-07	none
K08008	1.28156	4.95715	1.23444	4.01573	5.92632e-05	0.000352245	NOX_GP91
K17410	0.661705	4.95622	1.50876	3.28497	0.00101992	0.00365697	none
K05122	5.45584	4.956	0.834443	5.93929	2.86252e-09	1.04141e-07	none
K00717	3.28648	4.95217	0.913734	5.41971	5.96962e-08	1.22754e-06	FUT8
K17441	2.69062	4.95094	1.09992	4.50119	6.75752e-06	5.90288e-05	none
K09408	0.700179	4.95032	1.56682	3.15948	0.00158051	0.00527121	FOXO3
K01410	1.52508	4.94879	1.30843	3.78225	0.00015542	0.00079201	none
K09552	1.94614	4.94829	1.13894	4.34465	1.39497e-05	0.000106987	none
K04596	2.34943	4.9478	1.16853	4.23422	2.2935e-05	0.000162591	BAI1
K11849	2.3919	4.94642	1.01421	4.87713	1.07643e-06	1.31664e-05	none
K12168	1.63238	4.94559	1.20542	4.1028	4.08187e-05	0.000258718	none
K05315	11.9597	4.94557	0.698592	7.07934	1.44841e-12	2.10785e-10	none
K06093	1.77532	4.94208	1.31836	3.74866	0.00017778	0.000882967	PARD6
K05095	0.59783	4.94059	1.4987	3.29658	0.000978687	0.00353723	FGFR4
K17502	0.59783	4.94059	1.4987	3.29658	0.000978687	0.00353723	none
K04703	0.726619	4.93882	1.5234	3.24197	0.00118706	0.00414261	none
K08833	2.13598	4.93829	1.19081	4.14701	3.36853e-05	0.000221271	none
K02941	2.73448	4.93813	0.932976	5.29288	1.20403e-07	2.22276e-06	RP-LP0_RPLP0
K08291	2.8489	4.9381	0.987174	5.00226	5.66621e-07	7.82709e-06	GRK4_5_6
K08146	1.38497	4.93802	1.67945	2.94026	0.0032794	0.00967071	none
K16197	8.15008	4.9367	1.03089	4.78876	1.67819e-06	1.8561e-05	YWHAB_Q_Z
K00741	1.78513	4.93591	1.04798	4.70993	2.47801e-06	2.5989e-05	B3GNT1_B3GNT2
K04427	3.20625	4.93589	1.06519	4.63381	3.59001e-06	3.51984e-05	MAP3K7_TAK1
K01366	3.63022	4.93269	0.900448	5.47804	4.30058e-08	9.34648e-07	CTSH
K07759	2.66136	4.93095	0.966773	5.10043	3.38887e-07	5.1782e-06	none
K12591	1.89107	4.92881	1.1349	4.34296	1.40575e-05	0.000107731	RRP6_EXOSC10
K13644	1.04137	4.92809	1.52545	3.23057	0.00123542	0.00429029	CEPT1
K04534	8.78065	4.9266	0.718547	6.85633	7.06496e-12	7.16012e-10	GNAO_G-ALPHA-O
K14408	4.2158	4.92565	0.926674	5.31541	1.06416e-07	2.00176e-06	CSTF3_RNA14
K13763	1.70895	4.92451	1.15185	4.27529	1.90885e-05	0.000139299	PDE6N
K03345	0.533813	4.92392	1.51871	3.24218	0.00118619	0.00414103	SENP2_AXAM2
K04440	3.1487	4.9222	0.97162	5.06597	4.06321e-07	5.89998e-06	JNK
K14947	1.45773	4.92185	1.12482	4.37568	1.21056e-05	9.55186e-05	none
K03400	0.516779	4.92155	1.56046	3.15392	0.00161095	0.00535115	luxC
K07999	0.837483	4.92155	1.49567	3.29053	0.000999989	0.00359721	none
K02359	1.41153	4.92103	1.34026	3.67171	0.00024093	0.0011282	EGH
K14966	3.15743	4.92094	0.941577	5.22627	1.72963e-07	2.99141e-06	HCFC
K08110	0.598858	4.91862	1.57372	3.12548	0.00177514	0.00578623	GPC4
K09267	2.38095	4.91818	1.09102	4.50787	6.54806e-06	5.75534e-05	none
K10669	7.23581	4.91802	0.804327	6.11445	9.68881e-10	4.18388e-08	none
K04718	16.5289	4.91603	0.695292	7.07045	1.5443e-12	2.19115e-10	SPHK
K14474	1.15273	4.91539	1.52069	3.23234	0.0012278	0.0042668	TLTF
K11979	4.28835	4.91449	1.17023	4.1996	2.6739e-05	0.000184633	none
K04912	0.527627	4.91371	1.52976	3.21207	0.0013178	0.00452416	none
K05030	0.527627	4.91371	1.52976	3.21207	0.0013178	0.00452416	CLCA4
K02154	13.5809	4.91276	0.568867	8.63605	5.81897e-18	4.81616e-15	ATPeV0A_ATP6N
K10661	3.87462	4.9127	0.885158	5.55009	2.85529e-08	6.53428e-07	MARCH6_DOA10
K06279	1.92252	4.9102	1.28691	3.81551	0.000135903	0.000706325	SHC1
K17493	1.11547	4.90912	1.25816	3.90182	9.54702e-05	0.000527369	none
K11976	2.29584	4.90912	1.10785	4.43121	9.37074e-06	7.71726e-05	none
K13526	1.25263	4.90804	1.30155	3.77093	0.000162638	0.000822582	none
K11293	3.30171	4.90712	0.891574	5.50389	3.715e-08	8.18124e-07	none
K11292	4.50523	4.90681	0.945269	5.19091	2.09265e-07	3.45827e-06	none
K04511	2.38675	4.90654	0.95812	5.121	3.03912e-07	4.73854e-06	PRICKLE
K13144	1.3254	4.90622	1.33055	3.68736	0.00022659	0.00107269	none
K08853	2.44886	4.90272	0.938908	5.22173	1.77264e-07	3.03519e-06	none
K11291	1.67443	4.90103	1.25833	3.89487	9.825e-05	0.000539434	none
K13176	0.667064	4.90084	1.47746	3.31707	0.000909667	0.00333511	THOC7
K17600	1.35045	4.90026	1.33571	3.66865	0.000243836	0.0011402	none
K12324	2.86549	4.89999	1.23853	3.95628	7.61249e-05	0.000434275	ANPRB_NPR2
K10061	1.04789	4.89795	1.49587	3.2743	0.00105922	0.00377474	none
K06094	3.37708	4.8951	0.986291	4.96314	6.93636e-07	9.22248e-06	LLGL
K13159	3.19371	4.89284	0.937888	5.21687	1.81971e-07	3.08946e-06	none
K05858	7.28259	4.89283	0.850417	5.75345	8.74392e-09	2.50273e-07	PLCB
K06704	6.44432	4.89144	0.775055	6.31109	2.77073e-10	1.48751e-08	ADAM10
K06110	2.71541	4.89073	1.07353	4.55573	5.22051e-06	4.76884e-05	EXOC3_SEC6
K09113	1.54442	4.88999	1.21747	4.01653	5.90619e-05	0.000352245	MLX
K14075	0.723378	4.88967	1.46971	3.32697	0.000877957	0.00324363	PNLIPRP2_PLRP2
K12040	6.3764	4.88958	0.862328	5.67021	1.42621e-08	3.74738e-07	SLC9A3_NHE3
K15690	2.01659	4.88736	1.22873	3.97756	6.96266e-05	0.000402053	none
K08337	3.84056	4.88679	0.867102	5.63578	1.7427e-08	4.4459e-07	ATG7
K05757	3.18418	4.88619	0.962857	5.07468	3.88152e-07	5.68603e-06	ARPC1A_B
K12657	3.7293	4.88616	0.84352	5.79258	6.93127e-09	2.1141e-07	ALDH18A1_P5CS
K06580	8.10909	4.88195	0.735277	6.6396	3.14533e-11	2.53979e-09	none
K17823	0.573344	4.87645	1.5125	3.2241	0.00126371	0.00436564	none
K12861	1.12108	4.87571	1.32167	3.68905	0.000225089	0.00106711	BCAS2
K14315	0.630587	4.87561	1.54838	3.14884	0.00163921	0.00543231	NDC1_TMEM48
K12890	1.92159	4.87533	1.3177	3.69988	0.000215702	0.00103395	SFRS1_9
K18269	0.594197	4.87265	1.51117	3.22443	0.00126225	0.0043636	none
K08469	1.27129	4.86898	1.28241	3.79676	0.0001466	0.000752484	none
K08592	4.51587	4.86808	0.883695	5.50878	3.6133e-08	8.04648e-07	none
K07290	38.0621	4.86792	1.1134	4.37212	1.23045e-05	9.68371e-05	none
K10789	1.37519	4.86699	1.30503	3.72942	0.000191922	0.000941245	MPO
K15559	2.20846	4.8618	1.35155	3.59722	0.00032164	0.00141476	none
K05637	6.21987	4.86112	0.844542	5.75593	8.61684e-09	2.47423e-07	LAMA1_2
K11796	4.61113	4.8608	1.0317	4.71146	2.4595e-06	2.58371e-05	none
K09493	8.61004	4.85882	0.788242	6.16412	7.08742e-10	3.25465e-08	none
K04837	2.37502	4.85867	1.07866	4.50434	6.65797e-06	5.83645e-05	none
K16939	1.41627	4.85755	1.29217	3.75921	0.000170448	0.000855428	SEPT6_8_11
K11406	2.6799	4.85643	1.10911	4.37867	1.19404e-05	9.44955e-05	HDAC4_5
K10500	3.59639	4.85611	1.09194	4.44725	8.6978e-06	7.27229e-05	ZBTB17_MIZ1
K09606	0.477741	4.85579	1.56879	3.09525	0.00196645	0.00629213	none
K09708	0.65962	4.85574	1.52694	3.18004	0.00147253	0.00496275	ACE2_ACEH
K17606	0.65962	4.85574	1.52694	3.18004	0.00147253	0.00496275	none
K14018	2.43773	4.85374	1.05009	4.62221	3.79666e-06	3.68607e-05	PLAA_DOA1_UFD3
K06233	19.3237	4.85246	0.653717	7.42288	1.14599e-13	2.42169e-11	LRP2
K13878	2.20735	4.85171	1.07422	4.51648	6.28758e-06	5.56579e-05	none
K13499	1.00375	4.8504	1.28778	3.76647	0.000165572	0.000836025	CHSY
K04886	3.52524	4.85001	0.912865	5.31296	1.0786e-07	2.02126e-06	none
K17043	2.62179	4.85	1.40574	3.45013	0.000560324	0.00223769	none
K04681	2.05037	4.8499	1.07224	4.52315	6.09249e-06	5.4124e-05	RBL1
K02174	1.54377	4.84804	1.24862	3.88272	0.000103294	0.000563691	BR-C
K05129	4.5549	4.84763	0.845338	5.73455	9.77692e-09	2.74306e-07	none
K12487	0.9555	4.84698	1.29974	3.72919	0.000192097	0.000941245	GIT2
K11348	3.5307	4.84674	0.868363	5.58147	2.38497e-08	5.63213e-07	none
K00993	3.9691	4.84548	0.822912	5.88822	3.90384e-09	1.34628e-07	EPT1
K00444	1.07897	4.84546	1.26608	3.82714	0.000129641	0.000679827	WNT5
K11251	58.7459	4.84358	0.520577	9.30424	1.34948e-20	1.67539e-17	H2A
K00736	1.45897	4.84252	1.15241	4.20208	2.64473e-05	0.000183048	MGAT2
K14163	9.34444	4.84249	0.650643	7.44262	9.8711e-14	2.1313e-11	EPRS
K11290	0.98871	4.84197	1.29159	3.74885	0.000177649	0.000882967	none
K04424	1.05397	4.84148	1.64521	2.94277	0.00325295	0.00960127	ZAK_MLTK
K16608	7.83367	4.8405	0.834763	5.79865	6.68494e-09	2.05557e-07	none
K01539	35.2668	4.83952	0.594021	8.14706	3.72877e-16	1.85171e-13	ATP1A
K15656	28.2459	4.83915	0.978645	4.94475	7.62429e-07	9.88532e-06	srfAC_lchAC
K16601	5.93803	4.83846	0.734224	6.5899	4.40114e-11	3.2621e-09	none
K08807	3.67019	4.83719	0.863209	5.60373	2.09789e-08	5.17029e-07	none
K12893	3.55092	4.83503	0.841171	5.74798	9.03168e-09	2.57028e-07	SFRS4_5_6
K06841	6.30501	4.83452	0.949632	5.09094	3.5629e-07	5.39431e-06	SEMA5
K06057	1.09889	4.83286	1.27878	3.77927	0.000157291	0.000799598	NUMBL
K12347	6.41759	4.83035	0.800096	6.03721	1.56797e-09	6.22923e-08	SLC11A_NRAMP
K12484	0.640243	4.82869	1.47097	3.28266	0.00102834	0.00368422	RAB11FIP1_2_5
K16462	2.27665	4.82765	1.39635	3.45732	0.000545568	0.00218756	none
K08548	1.1377	4.82596	1.53796	3.1379	0.00170165	0.00558519	none
K04373	6.84201	4.82545	0.775965	6.21865	5.01455e-10	2.49023e-08	RPS6KA_RSK2
K03950	1.03684	4.82024	1.54486	3.12018	0.00180742	0.00587218	NDUFA6
K04955	2.69812	4.81921	1.07112	4.49922	6.82028e-06	5.94202e-05	HCN2
K13640	7.04807	4.81917	0.974653	4.9445	7.63395e-07	9.88532e-06	none
K16526	1.07831	4.81895	1.5322	3.14512	0.00166018	0.00548714	none
K01017	0.690839	4.81709	1.53486	3.13846	0.0016984	0.00558006	CHST11
K08635	4.00553	4.81504	0.849758	5.66637	1.45858e-08	3.81226e-07	none
K11536	4.99939	4.81145	0.82868	5.80616	6.3921e-09	1.98395e-07	none
K10626	3.96049	4.81095	0.98992	4.85993	1.17425e-06	1.40854e-05	none
K11964	2.47342	4.8105	1.05947	4.54047	5.61286e-06	5.03586e-05	none
K08007	0.698642	4.80949	1.54574	3.11146	0.00186166	0.00601496	VIL2
K10056	0.698642	4.80949	1.54574	3.11146	0.00186166	0.00601496	JUP
K14774	3.60427	4.80671	1.00717	4.7725	1.81954e-06	1.99246e-05	none
K14406	1.87857	4.80649	1.24361	3.86494	0.000111116	0.000596864	CSTF1
K05048	4.88902	4.80448	0.774095	6.20658	5.41507e-10	2.64223e-08	none
K09311	0.630444	4.79855	1.57309	3.0504	0.00228537	0.00712664	none
K15688	3.40409	4.79743	1.11997	4.28352	1.83961e-05	0.000135141	none
K12236	3.7009	4.7966	0.887725	5.40325	6.54453e-08	1.32829e-06	none
K10411	1.18119	4.79444	1.38336	3.46579	0.000528685	0.00213311	DNAL1
K02951	3.26984	4.79347	0.995059	4.81727	1.45537e-06	1.67494e-05	RP-S12e_RPS12
K14380	1.39078	4.79102	1.35068	3.54712	0.000389462	0.00164882	FHL2
K05102	1.95063	4.78976	1.11571	4.29301	1.76264e-05	0.000130646	EPHA1_EPH
K06676	2.85928	4.78941	0.976845	4.90294	9.44109e-07	1.18545e-05	BRRN1_BRN1_CAPH
K14937	0.627792	4.78857	1.57346	3.04333	0.00233977	0.00726207	CYP15A1_C1
K04489	3.24261	4.78765	0.936047	5.11476	3.14147e-07	4.89046e-06	none
K18616	1.39742	4.78749	1.52674	3.13576	0.00171411	0.00561681	none
K09644	4.24663	4.78721	0.965196	4.95983	7.05542e-07	9.29369e-06	none
K15680	1.66139	4.78699	1.30665	3.66355	0.000248743	0.00115878	HSD11B1
K17614	1.40837	4.78688	1.37339	3.48546	0.000491293	0.00200309	DUSP3_VHR
K10466	2.10584	4.78678	1.15068	4.15997	3.18295e-05	0.000211742	none
K07375	71.6427	4.7829	0.493042	9.70079	2.99162e-22	6.66548e-19	TUBB
K15105	3.08227	4.78213	0.984867	4.85561	1.20016e-06	1.43097e-05	none
K01365	8.07419	4.78036	0.727351	6.57229	4.95479e-11	3.59024e-09	CTSL
K00227	1.9928	4.77978	1.13089	4.22658	2.37268e-05	0.000166776	SC5DL_ERG3
K02857	7.05584	4.77785	0.774187	6.17144	6.76707e-10	3.14068e-08	none
K13868	1.54478	4.77691	1.1272	4.23784	2.25681e-05	0.000160334	SLC7A9_BAT1
K08476	11.1924	4.77539	1.14501	4.17062	3.03775e-05	0.000204827	pgtA
K09583	1.58467	4.77528	1.29108	3.69867	0.000216729	0.00103735	none
K04649	2.70791	4.77524	0.939663	5.08187	3.7374e-07	5.56519e-06	HIP2_UBC1
K01762	1.27493	4.77498	1.6129	2.9605	0.0030714	0.00916898	ACS
K10643	3.94963	4.77292	0.827137	5.77041	7.90768e-09	2.33054e-07	CNOT4_NOT4_MOT2
K11411	2.48662	4.77188	1.13247	4.21368	2.51242e-05	0.000175111	SIRT1_SIR2L1
K17589	0.547452	4.77011	1.5247	3.12857	0.00175661	0.00573644	RB1CC1
K12896	1.59484	4.76989	1.16604	4.09067	4.30138e-05	0.000269705	SFRS7
K10343	4.78439	4.76854	1.079	4.41941	9.89719e-06	8.0441e-05	none
K10872	4.42463	4.7685	0.901115	5.29177	1.21135e-07	2.23185e-06	DMC1
K15004	0.760284	4.76777	1.55444	3.06719	0.00216081	0.00680443	none
K01316	2.27629	4.7677	0.991846	4.8069	1.53291e-06	1.72422e-05	none
K05694	5.38039	4.7647	0.830948	5.73406	9.80572e-09	2.74339e-07	PTPRB_PTPB
K12224	0.391365	4.76432	1.51769	3.13919	0.00169417	0.00557237	none
K14607	3.14115	4.76317	1.18858	4.00743	6.13822e-05	0.00036138	none
K09280	1.2508	4.76203	1.2876	3.69837	0.000216987	0.00103761	none
K14388	5.63344	4.76082	0.689139	6.90836	4.903e-12	5.35128e-10	none
K03125	6.96717	4.76009	0.805096	5.91246	3.37043e-09	1.19285e-07	TAF1
K10417	31.4281	4.76002	0.785865	6.05704	1.38645e-09	5.69019e-08	DYNC2LI
K05631	2.55139	4.75507	1.10695	4.29565	1.74183e-05	0.000129424	AIP3_WWP3_BAIAP1
K01121	0.473079	4.75316	1.52834	3.11001	0.00187082	0.00603208	none
K14709	5.14768	4.7523	0.717345	6.62484	3.47621e-11	2.76205e-09	none
K08504	0.520663	4.75088	1.5678	3.03028	0.00244326	0.00754319	BET1
K05011	4.38578	4.74994	0.772554	6.14836	7.82878e-10	3.46395e-08	CLCN2
K07784	2.37727	4.74864	1.385	3.42862	0.000606649	0.00238246	uhpT
K08991	2.92387	4.74825	0.959356	4.94942	7.44368e-07	9.71493e-06	MUS81
K02266	1.42634	4.7471	1.32565	3.58097	0.000342315	0.00148531	COX6A
K05193	0.514695	4.74649	1.52562	3.11119	0.00186336	0.00601626	GLRA1
K13250	0.514695	4.74649	1.52562	3.11119	0.00186336	0.00601626	SSR2
K00417	1.04162	4.74518	1.60496	2.95657	0.00311078	0.0092698	QCR7_UQCRB
K02905	1.12371	4.74339	1.53884	3.08245	0.00205303	0.0065271	RP-L29e_RPL29
K08018	4.9397	4.74299	0.750627	6.31871	2.63753e-10	1.43147e-08	RAPGEF2_PDZGEF1
K07928	1.23594	4.74194	1.3687	3.46456	0.000531105	0.00214167	none
K09441	1.79611	4.74162	1.18307	4.00791	6.12584e-05	0.000361293	none
K06230	0.425278	4.74121	1.56613	3.02734	0.00246716	0.00760299	GLI3
K06468	0.439166	4.74043	1.494	3.17297	0.00150889	0.00505782	FCER2_CD23
K06631	17.2293	4.73968	0.57083	8.30314	1.01393e-16	6.29397e-14	PLK1
K06101	2.24893	4.73885	1.04276	4.54451	5.50636e-06	4.97175e-05	ASH1L
K09602	1.06753	4.73684	1.25091	3.78671	0.000152658	0.000779938	none
K17751	73.9519	4.73437	0.488629	9.68907	3.35556e-22	6.66548e-19	MYH6_7
K14779	1.85956	4.73286	1.03294	4.58194	4.60678e-06	4.31239e-05	none
K12172	2.91625	4.73277	0.772308	6.12808	8.89435e-10	3.85758e-08	RANBP2_NUP358
K05853	5.53019	4.73033	0.724695	6.52734	6.69465e-11	4.53657e-09	ATP2A
K07252	0.763127	4.72962	1.56584	3.0205	0.0025236	0.0077455	E3.6.1.43
K09362	0.763127	4.72962	1.56584	3.0205	0.0025236	0.0077455	none
K04497	0.495927	4.72961	1.54617	3.05892	0.00222138	0.00696645	GROUCHO
K00710	31.7011	4.72942	0.62896	7.51942	5.50183e-14	1.30105e-11	GALNT
K13162	3.71159	4.7283	1.00157	4.72089	2.3481e-06	2.47836e-05	none
K15910	2.21338	4.72489	1.35451	3.48826	0.000486178	0.00198877	pglE
K11434	11.6404	4.72217	0.703439	6.71298	1.9069e-11	1.6469e-09	PRMT1
K14807	2.05041	4.7197	1.06745	4.42148	9.80264e-06	7.98201e-05	none
K08360	1.35553	4.71968	1.41169	3.34328	0.000827937	0.00308933	none
K01307	5.01393	4.71767	0.979383	4.81698	1.45748e-06	1.67543e-05	GGH
K10361	7.62405	4.71715	0.75662	6.23451	4.53196e-10	2.2965e-08	none
K10687	0.684654	4.71562	1.57053	3.00257	0.00267708	0.00814109	UBE2F
K04349	0.982902	4.71544	1.35395	3.48273	0.000496323	0.00202277	RASGRF1
K11862	2.74542	4.71532	0.964509	4.88884	1.01434e-06	1.25774e-05	none
K12898	1.91212	4.71421	1.20104	3.92512	8.66872e-05	0.000485968	none
K09313	2.28824	4.71327	1.04682	4.50247	6.71691e-06	5.87256e-05	none
K10143	2.53251	4.71204	1.02514	4.59646	4.29725e-06	4.08825e-05	RFWD2_COP1
K07374	71.9711	4.71175	0.488185	9.65155	4.84187e-22	8.01491e-19	TUBA
K08220	4.2945	4.71012	0.723864	6.50692	7.67077e-11	5.04544e-09	none
K10400	3.98854	4.70989	0.978632	4.81273	1.48885e-06	1.69385e-05	none
K09610	0.894362	4.70904	1.53467	3.06843	0.00215188	0.00678491	none
K07905	0.417257	4.70816	1.5549	3.02794	0.00246223	0.00759468	RAB11B
K09556	1.12297	4.7072	1.48951	3.16023	0.00157646	0.00525944	BAG2
K05089	0.461667	4.70636	1.56862	3.00033	0.00269689	0.00818379	PDGFRB
K07941	1.89578	4.70607	1.11549	4.21883	2.45569e-05	0.000171639	ARF6
K11253	87.849	4.70365	0.548314	8.57839	9.62061e-18	7.35015e-15	H3
K15074	1.92279	4.70329	1.129	4.16589	3.10136e-05	0.000207565	none
K05644	1.54382	4.70252	1.25872	3.73594	0.000187013	0.000920423	ABCA4
K09272	3.79284	4.70166	0.846651	5.55324	2.8042e-08	6.46201e-07	none
K17495	9.58494	4.70117	0.753158	6.24195	4.3216e-10	2.21248e-08	none
K11585	4.19167	4.70071	0.843593	5.57225	2.51471e-08	5.89059e-07	none
K10270	0.858464	4.70058	1.54152	3.04931	0.00229364	0.00714794	none
K18079	1.6033	4.70008	1.10193	4.26533	1.9961e-05	0.000144499	none
K11701	0.712531	4.69742	1.60224	2.93178	0.00337023	0.00987409	none
K14012	1.21596	4.69687	1.28081	3.66711	0.000245308	0.00114439	SHP1_UBX1_NSFL1C
K10086	3.41771	4.69674	0.876651	5.3576	8.43344e-08	1.63596e-06	EDEM3
K08131	0.661224	4.696	1.56915	2.9927	0.00276524	0.00836307	COL9A
K04633	0.440323	4.69382	1.54847	3.03127	0.0024353	0.00752094	GNAL
K14852	0.440323	4.69382	1.54847	3.03127	0.0024353	0.00752094	none
K11141	5.76694	4.69216	0.736732	6.36889	1.90406e-10	1.09949e-08	ENPEP
K09411	1.11922	4.68928	1.30068	3.60525	0.000311855	0.00138213	none
K03267	2.88183	4.68908	0.878243	5.33916	9.33795e-08	1.77671e-06	ERF3_GSPT
K05120	1.05123	4.68744	1.34208	3.49267	0.000478215	0.00196185	none
K05016	19.54	4.6863	0.732082	6.40133	1.54032e-10	9.16077e-09	none
K18666	0.448125	4.68582	1.56095	3.0019	0.00268297	0.00814936	none
K09364	2.15025	4.68487	1.15181	4.06742	4.75375e-05	0.00029417	none
K04727	1.46031	4.68187	1.13055	4.14124	3.45438e-05	0.000226461	PDCD8_AIF
K06921	11.6248	4.6811	1.0105	4.63248	3.6132e-06	3.53413e-05	none
K08804	1.19694	4.67956	1.30047	3.59837	0.000320221	0.00141164	none
K08286	4.31027	4.6791	0.908904	5.14807	2.6318e-07	4.16227e-06	none
K08054	0.991102	4.67775	1.35912	3.44176	0.000577939	0.00229054	CANX
K14719	2.81384	4.67655	1.09958	4.25305	2.10882e-05	0.000151664	none
K05032	1.10658	4.67601	1.50978	3.09714	0.001954	0.00625923	ABCC8_SUR1
K03810	2.86817	4.67571	1.39353	3.35529	0.00079281	0.00298604	none
K09383	0.775329	4.67287	1.54866	3.01737	0.00254976	0.00781128	PAX5
K13194	2.58649	4.67223	1.02184	4.57236	4.82252e-06	4.46802e-05	none
K11479	2.44597	4.67128	1.26416	3.69516	0.00021975	0.0010478	none
K11405	1.34397	4.67057	1.30171	3.58801	0.000333209	0.00145597	HDAC8
K17700	1.75268	4.66847	1.14048	4.09342	4.25063e-05	0.000267198	RAP1GAP_RAPGAP
K16473	1.1482	4.66771	1.57092	2.97133	0.00296516	0.00889996	none
K07195	1.0532	4.66565	1.29666	3.59819	0.000320435	0.00141196	EXOC7_EXO70
K09533	8.69553	4.66562	0.710118	6.57021	5.0246e-11	3.59024e-09	none
K17275	0.459091	4.66551	1.52776	3.05383	0.0022594	0.00706783	none
K10295	0.481938	4.66468	1.55037	3.00876	0.00262318	0.00800762	none
K01324	1.2685	4.66394	1.11385	4.18723	2.82375e-05	0.000193284	KLKB1
K10802	1.72118	4.66325	1.08437	4.3004	1.70489e-05	0.00012722	HMGB1
K07890	2.58067	4.66271	0.987266	4.72285	2.32564e-06	2.46393e-05	none
K08134	0.411289	4.66244	1.57306	2.96394	0.00303732	0.0090836	none
K14206	5.70593	4.66177	0.713885	6.53014	6.5709e-11	4.50084e-09	SLC15A1_PEPT1
K08789	4.34863	4.66055	0.737469	6.31965	2.62159e-10	1.43064e-08	none
K05864	6.31844	4.65751	0.90582	5.14176	2.72171e-07	4.284e-06	none
K14032	2.23949	4.65738	1.27184	3.66193	0.000250324	0.00116465	none
K13028	4.17998	4.65692	1.12708	4.13185	3.59862e-05	0.00023406	none
K10899	2.5395	4.65672	0.967267	4.81431	1.47713e-06	1.69363e-05	none
K12160	9.09641	4.65602	0.68755	6.7719	1.27098e-11	1.21379e-09	SUMO_SMT3
K04855	1.67703	4.65377	1.22622	3.79521	0.000147518	0.000756013	CACNA1H
K07925	1.10185	4.65249	1.25641	3.70301	0.000213055	0.00102275	none
K05463	3.34578	4.65246	0.946094	4.91754	8.76376e-07	1.10881e-05	EFNB
K04506	5.33711	4.64992	0.754598	6.16211	7.17813e-10	3.25465e-08	SIAH1
K07977	5.12804	4.64934	0.847644	5.48502	4.13431e-08	9.0246e-07	none
K03283	91.2619	4.64787	0.491867	9.44945	3.4061e-21	4.83277e-18	HSPA1_8
K10593	10.3791	4.64773	0.59457	7.81695	5.41187e-15	2.05805e-12	EDD1_UBR5
K15014	5.73498	4.64772	0.71613	6.49005	8.58101e-11	5.52704e-09	none
K08293	10.4754	4.64729	0.708872	6.5559	5.53073e-11	3.89583e-09	none
K05330	4.55234	4.64645	0.801408	5.79786	6.71671e-09	2.05896e-07	none
K04702	4.35857	4.64584	0.747871	6.21208	5.22875e-10	2.57089e-08	PIM1
K07502	1.52419	4.64429	1.45087	3.20105	0.00136929	0.00467639	none
K11462	1.58829	4.64234	1.09754	4.22977	2.3393e-05	0.000165366	none
K04430	2.83442	4.64048	1.02997	4.50546	6.62296e-06	5.81089e-05	MAP2K4_MKK4
K07901	7.98271	4.63889	0.706231	6.56852	5.08169e-11	3.6051e-09	RAB8A_MEL
K09291	0.51261	4.63848	1.54411	3.00398	0.00266474	0.0081135	TPR_MLP1_MLP2
K10719	0.51261	4.63848	1.54411	3.00398	0.00266474	0.0081135	JHEH
K09650	1.06664	4.63719	1.34255	3.454	0.000552328	0.00221273	none
K10842	1.01523	4.63622	1.33414	3.47507	0.000510719	0.00207293	MNAT1
K11855	5.4433	4.63356	0.839908	5.51675	3.45325e-08	7.70734e-07	none
K15620	1.4744	4.6325	1.07384	4.31396	1.60358e-05	0.000120475	GOLPH3_GPP34
K04636	1.38866	4.62773	1.24317	3.72253	0.000197237	0.000963582	GNA14
K12670	3.96248	4.62682	0.959018	4.82454	1.40329e-06	1.62909e-05	WBP1
K02577	1.73413	4.62357	1.06905	4.32495	1.52569e-05	0.000115233	NDST2
K12476	1.53178	4.6207	1.12454	4.10898	3.97415e-05	0.000254161	EHD3
K05336	1.28739	4.62063	1.27097	3.63551	0.000277431	0.0012605	none
K08809	0.434137	4.62026	1.56975	2.94332	0.00324717	0.00958992	none
K18633	0.434137	4.62026	1.56975	2.94332	0.00324717	0.00958992	none
K13811	5.19417	4.6196	0.679191	6.80162	1.03446e-11	1.02743e-09	PAPSS
K12392	6.59623	4.61936	0.958366	4.82003	1.43534e-06	1.65572e-05	AP1B1
K18085	0.525442	4.61812	1.56813	2.94499	0.00322961	0.00956079	none
K14648	0.927681	4.61665	1.43755	3.21147	0.00132059	0.00453061	none
K08245	1.41299	4.61605	1.2932	3.56948	0.000357691	0.00154125	none
K16599	6.10202	4.61315	0.719031	6.41579	1.40095e-10	8.4329e-09	none
K06845	0.395662	4.61202	1.54717	2.98094	0.00287368	0.00864892	NTN4
K13131	1.53781	4.61196	1.09134	4.22597	2.37912e-05	0.00016711	DDX20_GEMIN3
K04650	1.26	4.60927	1.2933	3.56395	0.000365313	0.00156662	NCOR1_N-CoR
K14295	1.27896	4.60471	1.3388	3.43944	0.000582926	0.0023057	NUP50_NPAP60
K08114	2.0715	4.60438	1.33122	3.45875	0.000542679	0.00217992	PTPRZ
K05730	2.73349	4.6033	0.87295	5.27327	1.34013e-07	2.42444e-06	VAV
K10624	2.05048	4.60322	1.41793	3.24644	0.00116858	0.00409249	none
K00907	4.88831	4.60202	0.922227	4.99012	6.03429e-07	8.26657e-06	MYLK
K07424	4.0395	4.59881	0.928647	4.95216	7.33939e-07	9.6284e-06	CYP3A
K11364	0.911903	4.59794	1.29509	3.55029	0.000384812	0.00163401	none
K07521	2.26188	4.59721	1.126	4.08278	4.44995e-05	0.000277793	UNC5
K02677	5.90987	4.59609	0.871761	5.27218	1.3481e-07	2.43138e-06	PRKCA
K13143	3.93642	4.59583	0.784758	5.85636	4.7311e-09	1.57682e-07	none
K03255	8.53274	4.594	0.682736	6.72881	1.71051e-11	1.51685e-09	none
K05035	1.26148	4.59311	1.12157	4.09524	4.2174e-05	0.000265782	none
K09185	1.83416	4.5931	1.14647	4.00629	6.16808e-05	0.000362923	none
K10080	0.923378	4.59276	1.30879	3.50915	0.00044954	0.00186501	LMAN1_ERGIC53
K18486	0.361749	4.59242	1.49992	3.06177	0.00220029	0.00691779	none
K18643	1.25926	4.59135	1.30326	3.52298	0.000426717	0.00178148	none
K13089	1.72409	4.58961	1.06662	4.30293	1.68553e-05	0.000125965	none
K02900	2.48599	4.58879	0.977778	4.69308	2.69122e-06	2.7872e-05	RP-L27Ae_RPL27A
K16506	11.8464	4.58864	0.695652	6.59617	4.21912e-11	3.17457e-09	none
K15171	0.46795	4.58671	1.55812	2.94373	0.00324278	0.00958499	none
K15275	4.33771	4.583	0.902424	5.07855	3.80333e-07	5.62123e-06	none
K16302	10.1148	4.58286	0.64963	7.05456	1.73143e-12	2.38841e-10	none
K00408	0.917476	4.58152	1.29523	3.53723	0.000404347	0.00170434	WNT4
K13412	32.0465	4.58118	0.592497	7.73199	1.05882e-14	3.45287e-12	CPK
K15692	1.02752	4.5811	1.30598	3.50779	0.000451844	0.00187144	none
K00522	2.34424	4.57756	1.00153	4.57056	4.86432e-06	4.49836e-05	FTH1
K14965	0.607486	4.57638	1.49531	3.0605	0.0022097	0.0069391	none
K11315	0.423539	4.57427	1.54098	2.96841	0.00299342	0.00897394	none
K10082	1.80712	4.57394	0.982371	4.65602	3.2238e-06	3.2277e-05	LMAN2_VIP36
K15010	1.24912	4.5725	1.33474	3.42576	0.000613071	0.0024059	HOMER
K14387	5.3252	4.57202	0.748534	6.10796	1.00911e-09	4.28312e-08	SLC5A7_CHT1
K06238	2.04559	4.57045	1.09722	4.16548	3.10697e-05	0.000207661	COL6A
K10583	1.14708	4.5702	1.38277	3.30511	0.000949391	0.00345777	UBE2S_E2EPF
K08892	3.81123	4.5685	0.944194	4.83852	1.30812e-06	1.54119e-05	none
K12840	1.20574	4.56727	1.30919	3.48862	0.000485521	0.0019869	RBM17_SPF45
K03868	2.07376	4.56703	1.02733	4.44554	8.76695e-06	7.30139e-05	RBX1_ROC1
K17591	2.43781	4.56692	0.937478	4.87149	1.10757e-06	1.34479e-05	none
K12231	10.5171	4.56444	0.65808	6.93599	4.03381e-12	4.55271e-10	none
K01052	3.17096	4.56381	0.875817	5.21092	1.87909e-07	3.16509e-06	LIPA
K14309	3.50249	4.56227	0.845293	5.39726	6.76648e-08	1.36318e-06	NUP93_NIC96
K12832	1.55905	4.56018	1.12388	4.05752	4.95965e-05	0.000303507	SF3B5_SF3B10
K11143	9.47186	4.55948	0.742053	6.14441	8.02603e-10	3.52719e-08	DNAI2
K01116	3.99603	4.55936	0.99307	4.59118	4.40749e-06	4.1651e-05	PLCG1
K06768	1.87216	4.55886	1.11847	4.07599	4.58187e-05	0.000284954	none
K06129	3.35097	4.55869	0.923697	4.93527	8.00412e-07	1.02975e-05	LYPLA3
K03139	1.84325	4.55857	1.19055	3.82895	0.000128693	0.000677363	TFIIF2_GTF2F2_TFG2
K02765	15.9996	4.55789	1.26556	3.60147	0.000316422	0.00140049	PTS-Dgl-EIIC_gamP
K05038	26.6892	4.5572	0.755818	6.0295	1.64471e-09	6.50807e-08	none
K12076	2.28463	4.55714	1.00653	4.52759	5.96592e-06	5.30945e-05	DLG1
K04682	0.925189	4.55506	1.31703	3.45859	0.000543004	0.00217992	E2F4_5
K05096	6.24218	4.55422	0.753593	6.04334	1.50955e-09	6.09465e-08	FLT1_VEGFR1
K03260	4.38951	4.55364	0.838392	5.4314	5.59128e-08	1.16268e-06	EIF4G
K15730	1.10912	4.55268	1.3224	3.44274	0.000575844	0.00228406	PTGES3
K15188	1.30792	4.54949	1.08319	4.20007	2.66829e-05	0.000184422	CCNT
K05665	31.4033	4.54879	0.566491	8.02975	9.76676e-16	4.21754e-13	ABCC1
K14766	2.01904	4.54712	1.41225	3.21977	0.00128292	0.00442584	none
K04431	1.31861	4.54699	1.27304	3.57177	0.000354582	0.00153184	MAP2K7_MKK7
K04729	0.844475	4.54674	1.54459	2.94366	0.00324357	0.00958499	MYD88
K05728	1.69053	4.54611	0.970337	4.68509	2.79844e-06	2.87426e-05	CSK
K13597	0.877155	4.5461	1.31118	3.46719	0.000525932	0.00212513	none
K07414	0.862966	4.54459	1.26999	3.57845	0.000345643	0.00149713	CYP2D
K06346	12.0414	4.5436	0.74813	6.07328	1.25327e-09	5.18644e-08	none
K11254	37.9518	4.54331	0.623342	7.28862	3.13138e-13	5.6547e-11	H4
K07139	30.8936	4.54245	0.691325	6.57064	5.00997e-11	3.59024e-09	none
K01047	0.945709	4.5423	1.34163	3.38565	0.000710103	0.00271573	PLA2G_SPLA2
K17820	2.25285	4.54209	0.98058	4.63204	3.62072e-06	3.53599e-05	none
K18419	0.933268	4.54151	1.32275	3.43339	0.000596088	0.00234655	none
K12626	0.774588	4.54123	1.28578	3.53189	0.000412594	0.00172979	LSM7
K14008	1.93676	4.54037	1.04604	4.34054	1.42132e-05	0.000108756	ERLEC1_XTP3B
K08957	7.49634	4.53966	0.79966	5.67698	1.37091e-08	3.64062e-07	CSNK1A
K08744	1.76977	4.53579	1.31597	3.44674	0.000567393	0.00226137	CRLS
K03348	3.88241	4.53566	0.858916	5.28069	1.28702e-07	2.34544e-06	APC1
K03115	4.11326	4.53506	0.710427	6.38357	1.73005e-10	1.01076e-08	CSNK2B
K13238	1.35922	4.53492	1.11559	4.06504	4.80232e-05	0.000295984	DCI
K07827	4.27916	4.5348	0.848905	5.34194	9.19555e-08	1.75635e-06	KRAS_KRAS2
K13855	2.72488	4.5345	0.898341	5.04764	4.47298e-07	6.38299e-06	SLC4A2_AE2
K04634	3.46238	4.532	0.841118	5.38807	7.122e-08	1.41755e-06	GNAQ
K15178	0.840564	4.53138	1.27013	3.56765	0.000360202	0.00155073	none
K17286	22.3431	4.52933	0.593139	7.6362	2.23724e-14	6.00548e-12	none
K11323	5.55923	4.52877	0.826346	5.48047	4.24186e-08	9.23907e-07	none
K11416	3.88313	4.52846	0.778832	5.81442	6.0843e-09	1.90029e-07	SIRT6_SIR2L6
K11099	0.961911	4.52773	1.3139	3.44602	0.000568913	0.00226471	SNRPG_SMG
K11728	4.83144	4.52769	0.822106	5.50743	3.64107e-08	8.09018e-07	none
K09511	1.12137	4.52712	1.39105	3.25445	0.0011361	0.00399567	none
K05321	2.37034	4.52599	1.28904	3.51113	0.000446207	0.0018535	none
K04809	2.40182	4.52411	0.984826	4.59381	4.35225e-06	4.12074e-05	CHRNA7
K16353	8.55178	4.5234	0.650313	6.95573	3.50744e-12	4.24828e-10	none
K17512	1.55771	4.52322	1.21063	3.73624	0.00018679	0.000919781	none
K04640	4.11916	4.52137	0.768751	5.88145	4.06697e-09	1.38808e-07	none
K13091	3.71459	4.52086	0.838016	5.39471	6.86331e-08	1.37156e-06	none
K18405	3.01129	4.51867	0.98029	4.60952	4.03597e-06	3.88349e-05	none
K02761	19.7061	4.5172	1.17746	3.83641	0.000124847	0.000660617	PTS-Cel-EIIC_celB_chbC
K10608	3.2438	4.51679	0.770208	5.86438	4.50803e-09	1.51263e-07	TRIM37_MUL
K04984	2.26757	4.51669	1.02352	4.41291	1.01992e-05	8.26253e-05	TRPA1_ANKTM1
K14403	7.20659	4.51573	0.603802	7.47882	7.49916e-14	1.65515e-11	CPSF3_YSH1
K15446	0.852107	4.51557	1.43588	3.14482	0.00166189	0.00548916	none
K10799	4.02431	4.51455	0.876272	5.152	2.57728e-07	4.11536e-06	none
K04237	1.98949	4.51298	1.06003	4.25741	2.06812e-05	0.000149277	PARD3
K11412	2.35628	4.51289	0.854409	5.28188	1.27867e-07	2.33451e-06	none
K06100	2.04158	4.51236	1.05006	4.29722	1.72952e-05	0.000128954	SYMPK
K17854	0.843692	4.51229	1.30643	3.45391	0.000552514	0.00221273	none
K17503	1.62877	4.51045	1.1321	3.98414	6.77248e-05	0.000393819	none
K01021	1.97571	4.50905	1.03116	4.37281	1.22656e-05	9.6617e-05	none
K08057	3.13755	4.50834	0.969091	4.65213	3.28519e-06	3.26939e-05	CALR
K16815	1.03571	4.50813	1.29492	3.48141	0.000498783	0.00203029	none
K15498	4.41764	4.50783	0.771372	5.84392	5.09877e-09	1.66036e-07	none
K05691	5.70647	4.50675	0.888537	5.0721	3.93448e-07	5.74666e-06	CTNNA
K08585	9.65854	4.50535	0.753589	5.97852	2.25172e-09	8.50343e-08	none
K09506	2.84225	4.50446	1.04304	4.3186	1.57022e-05	0.000118147	none
K04225	2.2336	4.50397	1.02346	4.40072	1.07893e-05	8.67689e-05	TAKR
K14354	2.15505	4.50361	0.948107	4.75011	2.0331e-06	2.19248e-05	none
K06633	1.32385	4.50113	1.14676	3.92507	8.67031e-05	0.000485968	PKMYT
K17335	2.39092	4.50106	1.14725	3.92334	8.73313e-05	0.000488112	none
K00621	1.31336	4.49983	1.08877	4.13295	3.58143e-05	0.000233404	GNPNAT1_GNA1
K04852	1.24085	4.49555	1.36284	3.29867	0.000971446	0.00351893	CACNA1E
K05289	1.83202	4.49494	1.13001	3.97779	6.95592e-05	0.000401898	GAA1
K12825	5.71888	4.49295	0.748611	6.00171	1.9525e-09	7.51639e-08	SF3A1_SAP114
K16756	0.803814	4.49206	1.37627	3.26395	0.00109872	0.00389035	none
K14997	1.15488	4.49126	1.26037	3.56344	0.00036603	0.00156902	none
K13411	10.7945	4.49068	0.646737	6.9436	3.82227e-12	4.43701e-10	none
K05727	2.61418	4.4882	1.27835	3.51092	0.000446559	0.00185419	none
K13146	1.6476	4.48815	1.33694	3.35703	0.000787837	0.00297137	none
K11793	1.48163	4.48763	1.17093	3.83253	0.000126833	0.000669697	none
K13861	2.8802	4.48742	0.860379	5.21564	1.83188e-07	3.10481e-06	none
K10396	3.1975	4.48624	0.80996	5.53884	3.04481e-08	6.84186e-07	KIF5
K10448	0.915131	4.48577	1.3729	3.26737	0.0010855	0.00385633	none
K10581	3.45395	4.48576	0.862258	5.20234	1.96794e-07	3.29605e-06	UBE2O
K15276	1.48705	4.48569	1.07901	4.15721	3.22157e-05	0.000213986	none
K02144	2.67743	4.48337	0.919429	4.87626	1.08119e-06	1.31921e-05	ATPeV1H
K07295	1.56107	4.48246	1.15266	3.8888	0.00010074	0.000550661	none
K09497	7.99489	4.48231	0.766142	5.8505	4.9011e-09	1.6172e-07	none
K16309	1.01213	4.481	1.31333	3.41193	0.000645044	0.00250452	none
K13886	4.38064	4.48023	0.880034	5.09098	3.56227e-07	5.39431e-06	none
K10350	3.58744	4.47955	0.807111	5.55011	2.85497e-08	6.53428e-07	none
K02349	5.55124	4.47889	0.933706	4.7969	1.61141e-06	1.80231e-05	none
K02375	1.8175	4.4766	1.10789	4.04065	5.33032e-05	0.000323599	FZD5_8_fz2
K11651	0.728811	4.47651	1.31851	3.39512	0.000685975	0.00263563	none
K05039	8.52802	4.47612	0.86913	5.15011	2.60328e-07	4.13692e-06	none
K04510	2.80748	4.47579	0.857767	5.21796	1.80909e-07	3.0767e-06	VANGL
K16780	0.975301	4.47525	1.3471	3.32213	0.000893315	0.00328607	none
K18629	1.29307	4.47474	1.30208	3.43662	0.000589022	0.00232426	none
K06560	3.93903	4.47457	0.736061	6.07908	1.20872e-09	5.04412e-08	MRC
K15166	2.516	4.47373	1.28788	3.4737	0.000513333	0.00208269	none
K09288	1.43759	4.47258	1.12016	3.99279	6.53003e-05	0.000381732	CCDC6_PTC
K07897	6.61994	4.4702	0.798413	5.59886	2.15771e-08	5.25255e-07	RAB7A
K03134	2.48994	4.46914	1.20276	3.71573	0.000202621	0.000983111	TAF10
K01411	3.40242	4.46864	0.867656	5.15024	2.60152e-07	4.13692e-06	none
K05123	1.17976	4.46585	1.33249	3.3515	0.000803761	0.00301927	none
K11798	2.15316	4.46578	1.01349	4.40632	1.05139e-05	8.4829e-05	none
K08730	0.810153	4.46208	1.36196	3.27621	0.00105211	0.00375612	PTDSS2
K14856	3.21765	4.46159	0.866376	5.14971	2.60885e-07	4.13823e-06	none
K00011	4.64631	4.45997	0.803669	5.54951	2.8647e-08	6.54073e-07	E1.1.1.21_AKR1
K10693	10.4814	4.45852	0.64929	6.86677	6.56731e-12	6.72439e-10	none
K17583	1.57704	4.45811	1.20688	3.69392	0.000220826	0.00105242	none
K11421	2.60266	4.45709	1.05801	4.2127	2.52332e-05	0.000175747	SETDB1
K09666	2.215	4.45659	1.05517	4.22359	2.40444e-05	0.000168601	POMGNT1
K09180	2.26921	4.45641	1.13936	3.91134	9.17854e-05	0.000509851	none
K07966	0.801494	4.45362	1.30469	3.41353	0.000641263	0.00249277	B4GALT1
K03062	5.33536	4.45294	0.6916	6.4386	1.20579e-10	7.48493e-09	PSMC1_RPT2
K06115	15.7645	4.45228	0.633867	7.02401	2.15597e-12	2.9333e-10	none
K17948	2.04878	4.45183	1.43919	3.09329	0.00197949	0.00632164	none
K11844	1.57254	4.45118	1.1084	4.01584	5.92333e-05	0.000352245	none
K05849	11.6261	4.45076	0.719932	6.1822	6.32129e-10	2.98967e-08	SLC8A_NCX
K03015	1.46954	4.4498	1.0528	4.22665	2.37196e-05	0.000166776	RPB7_POLR2G
K13982	5.88604	4.44895	0.768485	5.78925	7.07006e-09	2.1474e-07	none
K07200	2.23553	4.44846	1.29678	3.43038	0.00060274	0.00236898	PRKAG
K11971	1.32544	4.44786	1.10928	4.00969	6.07983e-05	0.000359006	none
K03155	2.61877	4.44719	0.888641	5.00449	5.6011e-07	7.78044e-06	none
K01368	1.07541	4.44629	1.34791	3.29865	0.000971496	0.00351893	CTSS
K16777	4.22793	4.44544	0.802214	5.54147	2.99946e-08	6.78341e-07	none
K11248	0.981518	4.44447	1.30666	3.40141	0.000670402	0.00258781	SH3GLB
K01164	1.69614	4.44268	1.30501	3.40432	0.000663291	0.00256734	POP1
K12041	3.29973	4.44239	0.904321	4.9124	8.9968e-07	1.13685e-05	none
K10862	0.973656	4.44229	1.31594	3.37575	0.000736137	0.00280664	none
K12354	3.38809	4.44215	1.06318	4.17818	2.93856e-05	0.000199492	ENPP7
K02873	2.75442	4.44109	1.06831	4.1571	3.22315e-05	0.000213986	RP-L13e_RPL13
K09186	2.98734	4.44061	0.912061	4.86876	1.12299e-06	1.35853e-05	MLL1
K11782	8.44606	4.4405	0.761768	5.8292	5.56926e-09	1.77288e-07	mqnA
K00599	1.08506	4.44048	1.3999	3.172	0.0015139	0.0050712	none
K17254	1.01158	4.44036	1.30824	3.39414	0.000688437	0.00264202	none
K10177	1.11358	4.44033	1.41166	3.14547	0.00165821	0.00548499	TBX3
K10591	6.55883	4.44004	0.655167	6.77696	1.22731e-11	1.18346e-09	NEDD4_RSP5
K08958	3.96775	4.43916	0.828354	5.35901	8.36775e-08	1.62958e-06	CSNK1G
K05545	0.806146	4.43901	1.29814	3.41953	0.000627292	0.0024519	none
K18038	1.99335	4.43809	1.13002	3.92743	8.58587e-05	0.000482051	none
K12822	1.31481	4.43708	1.12123	3.95733	7.57921e-05	0.000432625	RBM25_S164
K11885	3.73705	4.43661	0.971847	4.56513	4.99194e-06	4.59499e-05	none
K10610	7.8562	4.43491	0.758983	5.84323	5.11977e-09	1.66175e-07	DDB1
K14970	1.30104	4.43416	1.07824	4.1124	3.91561e-05	0.00025131	MEN1_MNN1
K17607	0.91889	4.43045	1.26492	3.50257	0.000460796	0.00190455	none
K14824	5.74285	4.43041	0.719055	6.16143	7.20926e-10	3.25465e-08	none
K03850	1.69414	4.43036	1.07228	4.1317	3.60093e-05	0.00023406	ALG10
K11419	1.9571	4.43024	1.14107	3.88253	0.000103374	0.000563815	SUV39H_CLR4
K14379	1.77503	4.43002	1.07247	4.13068	3.61693e-05	0.00023464	ACP5
K18238	0.993012	4.42869	1.42328	3.11161	0.00186069	0.00601496	none
K14050	0.89255	4.42815	1.3046	3.39426	0.000688148	0.00264193	none
K08855	3.0215	4.42771	0.95453	4.63863	3.50725e-06	3.45575e-05	none
K09037	0.791936	4.42722	1.30087	3.40329	0.000665805	0.00257306	none
K16296	2.53038	4.42678	0.983959	4.49895	6.82894e-06	5.94435e-05	none
K04851	8.58302	4.42678	0.849537	5.21081	1.88019e-07	3.16509e-06	CACNA1D
K08842	0.759593	4.42623	1.3269	3.33576	0.000850673	0.00315257	none
K04441	3.00606	4.42509	0.938742	4.71385	2.43076e-06	2.56288e-05	P38
K08596	2.34572	4.42407	1.08477	4.07835	4.53571e-05	0.000282614	none
K14454	5.06674	4.42385	0.885042	4.99846	5.77894e-07	7.96205e-06	GOT1
K15441	1.50811	4.42207	1.25119	3.5343	0.000408857	0.00171703	none
K16342	1.0155	4.4194	1.30023	3.39894	0.000676482	0.00260318	PLA2G4_CPLA2
K03254	2.91734	4.41812	0.980555	4.50574	6.61432e-06	5.80843e-05	EIF3A
K11518	0.715183	4.41566	1.30772	3.3766	0.000733883	0.00279913	TOM40
K11461	2.47025	4.41552	1.35704	3.25378	0.00113881	0.00400234	none
K11162	0.63229	4.41492	1.35607	3.25567	0.00113127	0.00398149	none
K06670	1.16173	4.41489	1.13393	3.89344	9.88307e-05	0.000541415	SCC1_MCD1_RAD21
K03691	2.47999	4.41428	0.920724	4.79436	1.63197e-06	1.82123e-05	POFUT
K15700	1.03499	4.41337	1.28068	3.44611	0.000568721	0.00226471	none
K05741	2.99755	4.41318	0.812551	5.43126	5.59567e-08	1.16268e-06	DIAPH2
K02105	2.24738	4.41187	0.940582	4.69057	2.72443e-06	2.81865e-05	CTNNB1
K04838	0.690092	4.4115	1.32209	3.33676	0.000847614	0.00314831	SCN5A
K16609	1.49835	4.41069	1.38717	3.17964	0.00147459	0.00496799	none
K04345	22.5407	4.40719	0.594761	7.41001	1.26286e-13	2.61308e-11	PKA
K08860	2.24009	4.40685	0.963934	4.57174	4.83691e-06	4.47719e-05	EIF2AK3
K03025	1.76731	4.40512	1.23083	3.57898	0.000344934	0.00149537	RPC6_POLR3F
K07297	3.74123	4.40377	0.794512	5.54273	2.97785e-08	6.75251e-07	ADIPOR
K01127	1.17546	4.40325	1.15999	3.79595	0.000147078	0.000754143	E3.1.4.50
K13963	12.012	4.4028	0.499003	8.8232	1.11234e-18	1.10478e-15	SERPINB
K05323	0.899518	4.40249	1.34252	3.27928	0.00104071	0.00371944	none
K08706	1.56677	4.4024	1.16511	3.77853	0.00015776	0.000801469	none
K15168	1.01203	4.40228	1.29896	3.38909	0.000701245	0.00268599	none
K12486	1.28715	4.39931	1.19565	3.67943	0.000233759	0.00110085	SMAP
K06825	2.03298	4.39865	0.985548	4.46315	8.07635e-06	6.86179e-05	none
K03231	38.1838	4.39809	0.569019	7.72925	1.0818e-14	3.45287e-12	EEF1A
K05312	24.3306	4.3977	0.62942	6.9869	2.81026e-12	3.62487e-10	none
K07910	3.56947	4.39767	0.881507	4.98881	6.07532e-07	8.29988e-06	none
K12489	2.99897	4.39725	0.961656	4.57259	4.8174e-06	4.46745e-05	ACAP
K04499	6.99997	4.39721	0.860753	5.10856	3.24615e-07	5.02192e-06	RUVBL1_RVB1_INO80H
K18595	9.1528	4.39519	0.76149	5.77182	7.8418e-09	2.32553e-07	none
K14353	2.62079	4.39491	1.04571	4.20279	2.63649e-05	0.000182605	none
K11593	10.5777	4.39411	0.562428	7.81276	5.59478e-15	2.05805e-12	none
K09490	25.2372	4.39327	0.618047	7.10831	1.1747e-12	1.74137e-10	HSPA5_BIP
K00802	1.30197	4.39269	1.28764	3.41141	0.000646275	0.00250833	SMS
K04536	2.38291	4.39231	1.00045	4.39035	1.13167e-05	9.03759e-05	GNB1
K03019	0.964055	4.39102	1.34271	3.27026	0.00107447	0.00382495	RPC11_POLR3K
K13647	1.66768	4.39078	1.06264	4.13195	3.597e-05	0.00023406	PLODN
K04771	39.3315	4.38872	0.858961	5.10933	3.23297e-07	5.01035e-06	degP_htrA
K12375	5.47158	4.38849	0.900975	4.87082	1.11136e-06	1.34774e-05	none
K04486	8.77326	4.3879	0.909517	4.82443	1.40405e-06	1.62909e-05	E3.1.3.15B
K15266	1.18202	4.38778	1.19156	3.68239	0.000231061	0.00109021	none
K02923	0.601503	4.38706	1.29303	3.39284	0.000691718	0.00265359	RP-L38e_RPL38
K11724	1.90283	4.38485	1.12469	3.89871	9.67052e-05	0.000533302	none
K05667	8.60928	4.38402	0.660631	6.63611	3.22076e-11	2.57973e-09	ABCC3
K17710	2.85387	4.38349	0.906968	4.83313	1.34404e-06	1.57417e-05	none
K11981	1.49695	4.38318	1.06074	4.13218	3.59333e-05	0.000234026	RNF41_NRDP1
K02604	3.9213	4.38108	0.861381	5.08611	3.65487e-07	5.4834e-06	ORC2
K15791	5.65018	4.38087	0.862835	5.0773	3.82846e-07	5.63529e-06	none
K04523	3.56484	4.38085	0.827568	5.29364	1.19904e-07	2.22181e-06	UBQLN_DSK2
K06228	3.52723	4.38081	0.883895	4.95626	7.18635e-07	9.44111e-06	FU
K11839	5.13238	4.37679	0.918439	4.76546	1.88421e-06	2.05648e-05	USP8_UBP5
K12616	1.57324	4.37647	1.14208	3.83201	0.0001271	0.000670755	EDC4
K14696	1.74684	4.37225	1.02021	4.28562	1.82227e-05	0.000134065	none
K11657	1.3581	4.37171	1.31616	3.32156	0.000895165	0.00329166	none
K10684	1.5305	4.37153	1.17576	3.71804	0.000200771	0.000975567	UBLE1A_SAE1
K16726	4.30685	4.37	0.84196	5.19028	2.09984e-07	3.46438e-06	none
K14946	1.29244	4.36922	1.11522	3.9178	8.93617e-05	0.000498338	none
K09304	1.28292	4.36848	1.4165	3.08399	0.00204245	0.00649972	none
K17920	1.32351	4.36846	1.18589	3.6837	0.000229877	0.00108514	SNX5_6_32
K10306	1.80657	4.36718	0.98017	4.45553	8.36844e-06	7.07365e-05	none
K01917	6.97982	4.36704	1.08025	4.04261	5.28605e-05	0.00032135	E6.3.1.8
K04361	6.83095	4.3643	0.775382	5.62859	1.81693e-08	4.5918e-07	EGFR_ERBB1
K03995	2.09257	4.36319	1.11955	3.89729	9.72763e-05	0.000534966	C6
K17356	0.568273	4.3627	1.43005	3.05073	0.00228285	0.00712101	none
K04706	1.37626	4.36136	1.20003	3.63438	0.000278652	0.00126315	PIAS1
K17767	2.72853	4.3609	0.947722	4.60145	4.19557e-06	4.00677e-05	none
K02949	1.737	4.36089	1.10889	3.93265	8.40148e-05	0.000473036	RP-S11e_RPS11
K17776	4.03993	4.35861	1.03951	4.19293	2.75369e-05	0.000189402	none
K12848	2.13014	4.35824	1.18589	3.67509	0.000237763	0.00111694	SNU23
K14573	1.36141	4.35808	1.11085	3.92318	8.73863e-05	0.000488144	NOP4_RBM28
K01530	31.3987	4.35802	0.615728	7.07782	1.46438e-12	2.10785e-10	none
K15223	3.37927	4.35632	0.866074	5.02996	4.9057e-07	6.95056e-06	none
K09207	1.8398	4.35481	1.18768	3.66664	0.000245757	0.00114541	none
K08811	2.05636	4.35111	0.992085	4.38583	1.15546e-05	9.2029e-05	none
K16733	0.900003	4.35096	1.40953	3.08682	0.0020231	0.00644847	none
K05760	1.62583	4.35042	1.01108	4.30274	1.68695e-05	0.000125976	PXN
K17817	0.712848	4.35024	1.33746	3.25261	0.00114352	0.00401748	none
K09428	0.700945	4.35016	1.42693	3.04862	0.00229895	0.00715815	ELF1_2_4
K15174	2.15743	4.34934	1.08291	4.01635	5.91063e-05	0.000352245	PAF1
K04501	2.80914	4.34851	0.983121	4.42317	9.72627e-06	7.93766e-05	SMAD4
K10800	4.56912	4.34817	0.728693	5.96707	2.41545e-09	8.9851e-08	SMUG1
K11481	2.86117	4.34759	0.881635	4.93128	8.16908e-07	1.04691e-05	AURKA
K06114	11.7703	4.34619	0.777943	5.58678	2.31325e-08	5.53619e-07	SPTA
K04131	1.50992	4.34552	1.09192	3.9797	6.90025e-05	0.000399844	CHRM3
K08823	6.55348	4.34453	0.721561	6.02102	1.7332e-09	6.80399e-08	none
K12811	7.48367	4.34426	0.769066	5.64875	1.61618e-08	4.18018e-07	DDX46_PRP5
K03032	8.15777	4.34256	0.726946	5.9737	2.3193e-09	8.69254e-08	PSMD1_RPN2
K07293	3.31399	4.34131	0.894567	4.85298	1.21622e-06	1.44664e-05	PTPN11
K03860	0.764311	4.34088	1.3861	3.13173	0.00173778	0.0056831	PIGQ_GPI1
K10485	0.988239	4.34051	1.36291	3.18474	0.00144882	0.00489612	none
K18657	1.35107	4.34038	1.24972	3.47308	0.000514513	0.00208662	none
K00078	0.938553	4.33951	1.18325	3.66744	0.000244995	0.001144	DHDH
K12879	4.83249	4.33835	0.776152	5.58955	2.27655e-08	5.48803e-07	THOC2
K11974	1.16675	4.33812	1.13218	3.83166	0.000127279	0.000670985	none
K12491	4.76309	4.33636	0.900976	4.81295	1.48716e-06	1.69385e-05	AGAP1_3
K02184	0.733639	4.33556	1.37877	3.14452	0.00166361	0.00549302	FMN2
K12858	4.06376	4.33432	0.872602	4.96712	6.79547e-07	9.09597e-06	DDX23_PRP28
K07207	2.63677	4.33422	0.947701	4.57341	4.79856e-06	4.45414e-05	TSC2
K02257	2.31713	4.33409	0.986501	4.3934	1.11593e-05	8.95268e-05	COX10
K09582	2.88548	4.33201	1.04675	4.13855	3.49511e-05	0.000228213	PDIA4_ERP72
K15440	0.709635	4.33194	1.30921	3.30883	0.000936869	0.00341843	none
K01034	20.4033	4.33002	0.642442	6.73994	1.58454e-11	1.41781e-09	atoD
K10415	2.79627	4.3297	0.854462	5.06717	4.03777e-07	5.88023e-06	DYNC1I_DNCI
K05734	1.364	4.32861	1.30902	3.30676	0.000943828	0.00344004	PAK4
K12618	9.63848	4.32776	0.781024	5.54114	3.00514e-08	6.78341e-07	XRN1_SEP1_KEM1
K10319	1.65595	4.32771	1.11037	3.89753	9.71771e-05	0.000534716	none
K12495	2.36552	4.32686	0.97185	4.45219	8.50004e-06	7.17267e-05	IQSEC
K16500	0.869903	4.32645	1.33355	3.24431	0.00117735	0.00411595	none
K02178	1.65898	4.32577	1.37061	3.15608	0.00159904	0.00532404	BUB1
K06276	2.8978	4.32542	0.800691	5.4021	6.58636e-08	1.3323e-06	PDPK1
K13514	0.676758	4.3251	1.3101	3.30135	0.000962192	0.00349799	LPGAT1
K12046	1.60026	4.32476	1.12894	3.83082	0.000127718	0.000672944	none
K13800	7.11217	4.32356	0.898098	4.81413	1.47843e-06	1.69363e-05	CMPK1_UMPK
K02918	1.93377	4.32297	1.19739	3.61033	0.000305808	0.00135957	RP-L35e_RPL35
K11413	0.898542	4.32254	1.37579	3.14187	0.00167875	0.00553569	SIRT3_SIR2L3
K11723	2.46627	4.32245	1.09506	3.94722	7.90638e-05	0.000448209	none
K17757	1.80595	4.32062	1.04037	4.15297	3.28194e-05	0.000217163	none
K04437	15.7459	4.3199	0.727289	5.93973	2.85492e-09	1.04141e-07	FLNA
K03141	0.977143	4.31829	1.34982	3.19915	0.00137834	0.00469833	TFIIH1_GTF2H1_TFB1
K17635	0.776208	4.31793	1.38645	3.11437	0.0018434	0.00596566	RGL1_RGL
K18529	3.13524	4.31787	1.07547	4.01486	5.94819e-05	0.000352556	KSR2
K10588	4.50047	4.3169	0.883085	4.88844	1.0164e-06	1.25871e-05	UBE3B
K13448	1.69897	4.31552	1.06828	4.03971	5.35182e-05	0.000324705	CML
K05954	3.54615	4.31467	0.818761	5.26975	1.36608e-07	2.45351e-06	FNTB
K02942	1.45572	4.31219	1.18487	3.63939	0.000273279	0.00124619	RP-LP1_RPLP1
K03251	2.60752	4.31074	0.93212	4.62466	3.75208e-06	3.65708e-05	EIF3D
K13047	0.960374	4.31001	1.39778	3.08346	0.00204607	0.00650914	none
K02366	2.2092	4.30939	1.0512	4.09948	4.14073e-05	0.000261947	EXT1
K05460	2.81041	4.30751	1.26668	3.40063	0.000672317	0.00259218	HGF
K06095	3.38627	4.3074	0.959508	4.48917	7.14997e-06	6.16972e-05	MPDZ_MUPP1_Patj
K09530	1.12745	4.30657	1.23191	3.49584	0.000472565	0.00194429	DNAJC10
K07513	2.88987	4.30197	1.03912	4.14	3.47311e-05	0.000227539	ACAA1
K14825	0.767491	4.30126	1.42363	3.02132	0.00251673	0.00773158	none
K04554	2.71005	4.30077	0.994729	4.32356	1.5353e-05	0.000115695	UBE2J2_NCUBE2_UBC6
K07841	1.1885	4.30018	1.33132	3.23001	0.00123787	0.00429578	none
K07933	0.728411	4.29956	1.3033	3.29897	0.000970406	0.00351755	none
K14293	6.09881	4.29735	0.70431	6.1015	1.05079e-09	4.42223e-08	KPNB1
K13181	5.97153	4.29691	0.834156	5.15121	2.5881e-07	4.126e-06	none
K04988	2.74938	4.29668	0.93434	4.59862	4.25298e-06	4.0538e-05	none
K05700	4.63109	4.29565	1.001	4.29137	1.77575e-05	0.000131421	VCL
K08618	1.85339	4.29349	1.18849	3.61254	0.000303211	0.00134994	none
K09409	2.16589	4.29345	1.00888	4.25567	2.08426e-05	0.000150333	none
K14793	1.10783	4.29325	1.28327	3.34554	0.000821218	0.00307322	none
K11838	5.65607	4.29248	0.716099	5.99426	2.04419e-09	7.74922e-08	USP7_UBP15
K17541	3.97487	4.29237	0.749301	5.72851	1.01319e-08	2.81878e-07	none
K14962	1.65651	4.291	1.0794	3.97534	7.02774e-05	0.000405105	WDR82_SWD2_CPS35
K03870	2.62821	4.29062	1.06639	4.02348	5.73435e-05	0.0003433	CUL2
K12736	4.31872	4.28979	0.779282	5.5048	3.6959e-08	8.17297e-07	none
K04372	3.35561	4.28889	0.832883	5.14946	2.61243e-07	4.13823e-06	MKNK_MNK
K17065	8.44968	4.28798	0.542687	7.90139	2.7581e-15	1.14139e-12	DNM1L
K05696	3.22208	4.28744	1.08589	3.94831	7.87036e-05	0.000446422	PTPN1_PTP1B
K17633	1.32388	4.28712	1.32121	3.24484	0.00117517	0.00411007	RASAL2
K04856	0.776242	4.28698	1.41951	3.02004	0.00252742	0.00775002	CACNA1I
K10841	7.43658	4.2867	0.73606	5.82385	5.75072e-09	1.8248e-07	ERCC6_CSB_RAD26
K08636	0.74554	4.28659	1.31014	3.27186	0.00106841	0.00380475	none
K09275	2.13974	4.28654	1.00015	4.28588	1.82014e-05	0.000134008	none
K11980	1.58401	4.286	1.06896	4.00949	6.08501e-05	0.000359099	none
K10534	0.682853	4.28554	1.37778	3.11048	0.00186786	0.00602714	NR
K17656	0.710871	4.28468	1.34069	3.19587	0.00139408	0.00474341	none
K05619	3.07254	4.28352	0.866791	4.94182	7.73985e-07	9.99638e-06	none
K16747	3.53378	4.28311	0.878481	4.87559	1.08485e-06	1.32206e-05	none
K11673	1.1812	4.28036	1.37975	3.10228	0.00192035	0.00616448	none
K10636	1.67736	4.28035	1.30027	3.2919	0.000995132	0.00358493	AMFR_GP78
K00670	12.6428	4.2802	0.702895	6.08939	1.13343e-09	4.7499e-08	none
K14258	3.35404	4.27893	0.872539	4.90399	9.39077e-07	1.18212e-05	none
K04550	6.5147	4.27865	0.693924	6.16587	7.00965e-10	3.23813e-08	LRP1_CD91
K05647	0.749264	4.27677	1.32449	3.229	0.00124224	0.00430644	ABCA13
K14616	14.7378	4.27676	0.560827	7.6258	2.42517e-14	6.17611e-12	CUBN
K11431	2.18476	4.27665	0.986333	4.33591	1.45158e-05	0.000110391	SETD7
K08876	2.1917	4.27548	0.949449	4.50312	6.69643e-06	5.85982e-05	none
K09223	1.73498	4.27467	1.09805	3.89298	9.902e-05	0.000542011	none
K10356	19.7826	4.27392	0.731886	5.8396	5.23275e-09	1.67972e-07	none
K04459	2.8433	4.27005	0.841115	5.07665	3.8415e-07	5.63571e-06	DUSP_MKP
K05325	2.55708	4.26829	0.852417	5.00728	5.52035e-07	7.68978e-06	none
K17307	4.25799	4.26823	0.866229	4.92737	8.33449e-07	1.06536e-05	none
K14809	2.43828	4.26822	0.880422	4.84793	1.24757e-06	1.47862e-05	none
K04468	3.38032	4.26792	0.937459	4.55264	5.29757e-06	4.82268e-05	NLK
K17809	1.00285	4.26714	1.23308	3.46056	0.000539056	0.00216933	none
K13524	4.25779	4.26591	0.70606	6.04186	1.52347e-09	6.10126e-08	ABAT
K11840	12.6872	4.26589	0.645807	6.60551	3.96145e-11	3.03085e-09	none
K03099	2.42667	4.26481	0.933874	4.56679	4.95252e-06	4.57142e-05	SOS
K08202	11.634	4.26474	0.61157	6.97342	3.09326e-12	3.84028e-10	SLC22A4_5_OCTN
K03145	1.59317	4.26419	1.00572	4.23993	2.23588e-05	0.000159646	none
K05692	55.8995	4.26406	0.613267	6.95303	3.57528e-12	4.27827e-10	ACTB_G1
K01115	21.238	4.26268	0.610947	6.97717	3.01185e-12	3.78655e-10	PLD1_2
K10105	0.84725	4.26252	1.42528	2.99066	0.00278378	0.00841659	LIPT1
K16529	0.75514	4.26034	1.33823	3.18356	0.00145478	0.0049129	none
K12605	2.50705	4.2603	0.963901	4.41985	9.87704e-06	8.0343e-05	CNOT2_NOT2
K13123	1.25194	4.25893	1.21267	3.51204	0.000444689	0.00184797	none
K06271	8.54854	4.25743	0.737794	5.77049	7.90397e-09	2.33054e-07	TLN
K06226	1.47523	4.25658	1.28024	3.32484	0.000884697	0.00326283	SMO
K05542	5.4836	4.2562	0.737671	5.76978	7.93774e-09	2.33247e-07	none
K12302	4.07106	4.25485	0.901248	4.72106	2.34615e-06	2.47836e-05	SLC17A6_7_8
K12232	3.08694	4.25474	0.945523	4.49988	6.79934e-06	5.92898e-05	none
K11884	1.82618	4.25473	1.14784	3.70673	0.000209956	0.00101228	none
K13127	1.34499	4.25411	1.00725	4.22349	2.40543e-05	0.000168601	none
K13577	3.02263	4.2531	0.945086	4.50023	6.78805e-06	5.92434e-05	SLC25A10_DIC
K05725	3.25202	4.25264	1.01227	4.20108	2.65639e-05	0.000183727	PTK2_FAK
K06172	2.17047	4.25214	1.15143	3.69291	0.000221704	0.00105509	APH1
K09227	2.00902	4.25181	1.12107	3.79263	0.000149062	0.000763136	none
K07834	1.39196	4.25014	0.953891	4.45559	8.36645e-06	7.07365e-05	RALA
K11594	5.9857	4.24904	0.692284	6.1377	8.37223e-10	3.66313e-08	DDX3X_bel
K10956	9.99065	4.24876	0.742399	5.72301	1.04652e-08	2.8871e-07	SEC61A
K04990	1.04222	4.24873	1.27847	3.32328	0.00088966	0.00327723	PKD2L1
K02989	2.58154	4.24842	0.958107	4.43418	9.24229e-06	7.64316e-05	RP-S5e_RPS5
K17341	10.8897	4.24794	0.729859	5.82022	5.87718e-09	1.85308e-07	none
K04348	6.99797	4.24709	0.629226	6.74971	1.48144e-11	1.36238e-09	PPP3C_CNA
K07817	2.37201	4.24618	1.02172	4.15591	3.23989e-05	0.000214667	PTPRN
K06821	1.56519	4.2445	1.33514	3.17907	0.00147748	0.00497435	PLXNB
K16740	0.747784	4.2436	1.36093	3.11815	0.0018199	0.00590695	none
K11843	4.79402	4.24295	0.872191	4.8647	1.14629e-06	1.37999e-05	none
K13735	17.7326	4.24263	0.765792	5.54018	3.02161e-08	6.80513e-07	yeeJ
K16795	0.626743	4.24133	1.3638	3.10995	0.00187121	0.00603208	PAFAH1B2_3
K04461	3.49237	4.24071	1.15806	3.6619	0.000250354	0.00116465	PPM1B_PP2CB
K09479	3.42838	4.23956	0.861154	4.92312	8.51749e-07	1.08317e-05	ACADVL
K13007	8.06146	4.23863	0.877315	4.83136	1.35603e-06	1.58077e-05	none
K15102	5.84874	4.23783	0.834578	5.07781	3.81804e-07	5.63458e-06	none
K18203	1.17571	4.23777	1.27673	3.31923	0.000902676	0.00331437	none
K12314	1.40345	4.23743	1.10918	3.82034	0.000133269	0.000695546	ACTC1
K09213	1.19424	4.23699	1.12463	3.76744	0.000164929	0.000833199	none
K17499	4.86002	4.2367	0.780121	5.43083	5.60936e-08	1.16309e-06	none
K10300	3.10923	4.2367	0.907501	4.66853	3.03361e-06	3.07429e-05	none
K05655	2.75067	4.23604	0.976109	4.33972	1.42667e-05	0.000109082	ABCB8
K10779	4.90948	4.2359	0.693	6.11241	9.81401e-10	4.2196e-08	none
K10870	7.37808	4.23546	0.960703	4.40871	1.0399e-05	8.40379e-05	RAD51L2_RAD51C
K13356	19.5491	4.23537	0.721131	5.87324	4.27361e-09	1.44865e-07	FAR
K00699	3.66625	4.23498	0.795231	5.32547	1.00692e-07	1.90853e-06	UGT
K08462	1.82193	4.23449	1.12834	3.75284	0.000174839	0.000874813	none
K12891	1.82959	4.23406	1.13784	3.72113	0.000198332	0.000967975	SFRS2
K13504	1.6134	4.23354	1.05118	4.02742	5.63934e-05	0.000338838	VAMP2
K09521	1.20707	4.23252	1.18957	3.55803	0.000373653	0.00159756	DNAJC1
K09608	0.894861	4.23151	1.40962	3.00189	0.00268309	0.00814936	none
K10060	0.632921	4.22817	1.38559	3.05152	0.00227683	0.00710445	none
K08517	1.08563	4.22809	1.31802	3.20792	0.001337	0.00457584	SEC22
K10739	2.29076	4.2266	1.31741	3.20827	0.00133538	0.00457186	RFA2_RPA2
K00999	2.59667	4.22583	0.923637	4.57521	4.7574e-06	4.43251e-05	CDIPT
K10413	39.6568	4.22547	0.647895	6.52185	6.94463e-11	4.62913e-09	DYNC1H
K01373	6.91618	4.22512	0.73027	5.78569	7.22136e-09	2.18666e-07	CTSF
K11493	2.89035	4.22432	0.808422	5.22539	1.73786e-07	2.99141e-06	none
K11584	13.2592	4.22297	0.677249	6.23548	4.50395e-10	2.29401e-08	PPP2R5
K00731	5.76538	4.22195	0.753511	5.60303	2.10635e-08	5.17689e-07	C1GALT1
K03727	3.12747	4.2211	0.873279	4.83362	1.34072e-06	1.57214e-05	none
K09372	3.20239	4.22054	1.12078	3.7657	0.000166083	0.000837751	none
K14453	2.34713	4.21985	1.31022	3.22071	0.00127873	0.00441292	none
K07920	0.592594	4.21968	1.28205	3.29136	0.000997038	0.00359049	none
K12164	3.94164	4.21965	0.846661	4.98386	6.23269e-07	8.4915e-06	none
K04861	0.577823	4.21715	1.29436	3.2581	0.00112159	0.00395584	CACNA2D4
K02647	14.7206	4.21708	1.07153	3.93557	8.29999e-05	0.000467852	none
K09554	1.54889	4.21556	1.10551	3.81323	0.000137162	0.000711751	CDC37
K17884	10.066	4.21533	0.947623	4.44832	8.65459e-06	7.25379e-05	none
K00727	1.15103	4.21508	1.17123	3.59885	0.000319629	0.00141028	GCNT1
K07298	1.73619	4.21476	1.18663	3.55187	0.000382498	0.00162627	STK11_LKB1
K13253	1.75689	4.21377	1.14272	3.6875	0.000226464	0.0010726	none
K17846	1.57675	4.21342	1.3717	3.07169	0.00212853	0.00673053	KLF4
K04936	9.81889	4.21291	0.638062	6.60267	4.03807e-11	3.06153e-09	KCNMA1
K09660	1.66004	4.21216	1.21341	3.47135	0.000517841	0.0020967	none
K17262	1.5558	4.21087	0.90897	4.63257	3.61155e-06	3.53413e-05	none
K04515	4.15036	4.2102	0.950117	4.43124	9.36928e-06	7.71726e-05	CAMK2
K09884	2.42456	4.20866	0.9464	4.44702	8.70695e-06	7.27229e-05	none
K14951	12.074	4.20833	0.698228	6.02716	1.66866e-09	6.57666e-08	none
K10084	2.02844	4.20787	0.999087	4.21172	2.53434e-05	0.000176392	EDEM1
K14459	3.15368	4.2062	0.832342	5.05344	4.33915e-07	6.20986e-06	HEX
K05863	13.559	4.20528	0.621662	6.76458	1.337e-11	1.26468e-09	SLC25A4S_ANT
K16680	1.98598	4.20312	0.934739	4.49657	6.90599e-06	6.0009e-05	ED
K02599	12.628	4.20213	0.714419	5.88189	4.05619e-09	1.38808e-07	NOTCH
K02759	3.92221	4.20036	1.32772	3.1636	0.0015583	0.00520413	PTS-Cel-EIIA_celC_chbA
K00246	20.8	4.19956	0.541318	7.75803	8.62608e-15	3.05979e-12	frdC
K06063	3.4737	4.19913	0.944526	4.44575	8.75856e-06	7.30139e-05	SNW1_SKIIP_SKIP
K08648	0.790201	4.19804	1.35327	3.10216	0.00192117	0.00616477	none
K18422	3.58146	4.19652	0.754818	5.55965	2.7032e-08	6.26036e-07	none
K10426	1.89285	4.19566	1.08398	3.87062	0.00010856	0.000587263	DCTN4
K01379	5.33778	4.19557	0.75135	5.58404	2.34993e-08	5.58716e-07	CTSD
K11319	1.06022	4.19323	1.13213	3.70385	0.000212349	0.00102084	none
K05324	2.39041	4.19119	0.971808	4.31278	1.61214e-05	0.000121027	none
K08052	9.60868	4.19115	0.662432	6.32692	2.50107e-10	1.37579e-08	NF1
K17336	4.54232	4.19077	0.923746	4.53671	5.71387e-06	5.11263e-05	none
K16943	1.05491	4.18863	1.38708	3.01975	0.00252979	0.00775491	38231
K06027	7.9217	4.18824	0.608912	6.87823	6.06005e-12	6.40303e-10	NSF
K00264	10.1099	4.18814	0.491282	8.52494	1.52895e-17	1.08468e-14	GLT1
K06277	1.59758	4.1875	1.12162	3.73343	0.000188891	0.000928413	RAPGEF1_GRF2
K13093	1.25305	4.18741	1.16401	3.59739	0.000321426	0.00141444	none
K02866	4.88447	4.18709	0.728408	5.74827	9.01606e-09	2.57028e-07	RP-L10e_RPL10
K04962	15.9089	4.18659	0.624513	6.70376	2.03118e-11	1.73911e-09	RYR2
K00771	2.18485	4.18577	0.892453	4.69018	2.72964e-06	2.8211e-05	XYLT
K15179	1.21301	4.18559	1.2685	3.29963	0.00096811	0.00351179	none
K08577	0.895767	4.18393	1.41828	2.95	0.00317769	0.00942395	none
K03097	11.0153	4.18389	0.81295	5.14655	2.65316e-07	4.18938e-06	CSNK2A
K16365	0.748635	4.18308	1.3857	3.01876	0.00253811	0.00777802	none
K08582	4.39766	4.18143	0.91161	4.58687	4.49944e-06	4.23186e-05	none
K11804	1.18323	4.18102	1.20129	3.48044	0.000500587	0.00203597	none
K09263	1.10438	4.18077	1.34773	3.10208	0.00192168	0.00616477	none
K04555	1.01378	4.18005	1.16414	3.59069	0.000329805	0.00144428	UBE2G2_UBC7
K16576	0.568343	4.18003	1.31562	3.17722	0.00148694	0.00499773	none
K08478	22.6147	4.17451	1.27176	3.28248	0.001029	0.00368422	pgtC
K14944	1.33442	4.1744	1.09172	3.8237	0.000131466	0.000686861	none
K03006	29.106	4.17411	0.423781	9.84968	6.87619e-23	6.66548e-19	RPB1_POLR2A
K15135	1.06926	4.17383	1.41214	2.95567	0.0031199	0.00928864	none
K17908	1.06361	4.17325	1.14798	3.6353	0.00027766	0.00126075	none
K10358	5.59914	4.17118	0.739245	5.64249	1.67604e-08	4.31255e-07	none
K09499	6.55558	4.17062	0.710484	5.87011	4.35498e-09	1.47121e-07	none
K15104	5.16889	4.17052	0.697711	5.97743	2.26686e-09	8.52819e-08	none
K17822	1.86611	4.17034	1.30629	3.19251	0.0014104	0.00478542	none
K07720	5.95135	4.17	0.705999	5.90653	3.49394e-09	1.22621e-07	yesN
K11643	7.96717	4.1692	0.687295	6.0661	1.31054e-09	5.40095e-08	CHD4_MI2B
K17885	0.613357	4.16817	1.37448	3.03256	0.00242493	0.00749825	none
K09228	57.8839	4.16791	0.676833	6.15796	7.3687e-10	3.31158e-08	none
K07951	2.62187	4.16775	0.874985	4.76323	1.90523e-06	2.07714e-05	none
K02219	2.69741	4.16676	0.885367	4.70625	2.52311e-06	2.63784e-05	CKS1
K15423	6.37851	4.1651	0.868946	4.79328	1.64076e-06	1.82691e-05	PPP4C
K15027	1.65566	4.16443	1.10831	3.75744	0.000171658	0.000860629	none
K04612	2.28472	4.16428	1.38281	3.01146	0.00259996	0.00794792	none
K13912	8.10228	4.16374	0.761786	5.46576	4.60927e-08	9.90894e-07	DMBT1
K08867	3.68891	4.16299	0.930051	4.47609	7.60228e-06	6.51474e-05	none
K17617	2.6042	4.16291	0.939002	4.43333	9.27883e-06	7.667e-05	none
K13110	1.62105	4.16249	0.938623	4.43468	9.22111e-06	7.632e-05	none
K13421	6.45237	4.1619	0.632713	6.57786	4.77275e-11	3.48551e-09	UMPS
K05701	3.37375	4.16094	0.989443	4.20533	2.60698e-05	0.00018094	TJP1_ZO1
K06275	1.46872	4.1605	1.01635	4.09355	4.24819e-05	0.000267198	PARV
K14688	2.75366	4.1601	0.836313	4.97434	6.54715e-07	8.83509e-06	SLC30A1_ZNT1
K01412	3.52535	4.15861	0.734071	5.66513	1.4691e-08	3.82968e-07	none
K08488	1.06506	4.15775	1.31196	3.16911	0.00152908	0.00511038	STX7
K01222	15.2958	4.15732	1.16464	3.56963	0.000357481	0.00154101	E3.2.1.86A_celF
K08142	0.531954	4.15648	1.32353	3.14045	0.00168686	0.00555501	none
K12319	2.58021	4.15606	1.0727	3.87437	0.000106899	0.000579541	GUCY1B
K15431	11.5414	4.15548	1.14273	3.63645	0.000276425	0.00125821	none
K05218	3.59222	4.15529	0.891758	4.65966	3.16734e-06	3.18724e-05	P2RX4
K15284	0.710671	4.15514	1.39545	2.97764	0.00290482	0.00872939	none
K08660	4.05855	4.15467	0.829415	5.00916	5.46674e-07	7.62579e-06	CNDP2
K09577	1.90655	4.15413	1.08541	3.82725	0.000129581	0.000679827	none
K08729	2.37062	4.15382	1.02169	4.06565	4.78989e-05	0.000295669	PTDSS1
K13711	1.75078	4.15315	1.03562	4.0103	6.06411e-05	0.000358723	PI4K2
K13887	1.91614	4.15255	1.09376	3.79657	0.000146712	0.000752655	none
K06795	0.705109	4.15016	1.34664	3.08185	0.00205717	0.00653191	none
K11090	0.539075	4.14937	1.31393	3.15799	0.0015886	0.00529462	LA_SSB
K14685	3.38031	4.14777	0.803119	5.16458	2.40977e-07	3.88536e-06	SLC40A1_FPN1
K01204	4.29208	4.14714	0.712333	5.82192	5.81767e-09	1.84016e-07	NAGA
K03234	27.3422	4.14653	0.515643	8.04148	8.87619e-16	4.05468e-13	EEF2
K01359	0.672196	4.14512	1.38886	2.98456	0.00283991	0.00855245	none
K08518	2.24135	4.14498	0.911641	4.54672	5.44877e-06	4.9332e-05	none
K15112	2.45253	4.14424	0.93143	4.44933	8.61396e-06	7.23717e-05	none
K17923	1.90588	4.14409	1.00524	4.1225	3.74776e-05	0.00024202	none
K13298	2.30826	4.14373	0.888237	4.66512	3.0844e-06	3.11324e-05	PDE11
K05750	5.36372	4.14254	0.818359	5.06201	4.14859e-07	5.98869e-06	NCKAP1_NAP125
K09609	0.751016	4.14235	1.34595	3.07765	0.00208642	0.00661	none
K12165	2.46525	4.14168	1.02661	4.03434	5.47568e-05	0.000330403	none
K14317	1.36353	4.14111	1.08279	3.82447	0.000131054	0.000685066	NUP214_CAN
K11430	2.14092	4.1408	0.899609	4.60289	4.16677e-06	3.98694e-05	EZH2
K10428	0.703924	4.1403	1.36768	3.02724	0.00246799	0.00760299	DCTN6
K11810	2.13645	4.14013	1.25027	3.31139	0.000928325	0.00339225	none
K02985	2.73991	4.14009	0.857044	4.83067	1.36078e-06	1.58444e-05	RP-S3e_RPS3
K08516	1.6454	4.13969	1.0365	3.99391	6.49916e-05	0.000380151	YKT6
K02981	2.52464	4.13803	0.895148	4.62273	3.78715e-06	3.68195e-05	RP-S2e_RPS2
K07465	0.629603	4.13792	1.40311	2.9491	0.00318706	0.0094489	none
K11968	7.09359	4.13778	0.647775	6.38767	1.6843e-10	9.95742e-09	none
K12471	0.925435	4.13717	1.10413	3.74698	0.000178978	0.000887916	EPN
K15083	2.05091	4.13702	0.969285	4.26812	1.97128e-05	0.000143015	none
K14819	3.98917	4.13599	1.17226	3.52822	0.000418363	0.00175029	none
K10753	1.22091	4.13592	1.19153	3.4711	0.000518333	0.00209783	none
K17704	1.65562	4.13568	1.12247	3.68445	0.000229197	0.00108244	APBB1IP_RIAM
K02214	1.28049	4.13403	1.13313	3.64834	0.000263943	0.00121659	CDC7
K14985	1.00874	4.13396	1.32694	3.11542	0.00183686	0.00594837	CYP18A1
K12600	1.55697	4.1328	1.23641	3.34258	0.000830023	0.00309452	SKI3_TTC37
K09680	6.08174	4.13183	0.783719	5.27208	1.34886e-07	2.43138e-06	coaW
K02145	5.68529	4.13079	0.790521	5.2254	1.73783e-07	2.99141e-06	ATPeV1A_ATP6A
K07975	1.00851	4.13077	1.20917	3.41622	0.000634967	0.00247401	none
K08269	5.54542	4.13038	0.718751	5.74661	9.1053e-09	2.58382e-07	ULK1_2_3_ATG1
K01062	2.4717	4.1302	0.918747	4.49547	6.9418e-06	6.01098e-05	PAFAH
K12182	1.1528	4.12925	1.2434	3.32092	0.000897203	0.00329794	HGS_HRS_VPS27
K11540	9.39153	4.1292	0.635236	6.50026	8.0182e-11	5.20502e-09	CAD
K14169	1.21487	4.12864	1.38593	2.97896	0.00289228	0.00869937	CTU2_NCS2
K11982	1.30226	4.1285	1.27299	3.24315	0.00118217	0.00412945	none
K15235	2.1064	4.12801	1.00547	4.10553	4.03388e-05	0.000256659	none
K08209	1.4912	4.1272	1.06509	3.87497	0.000106639	0.000578766	none
K10737	3.62911	4.12571	0.85391	4.83155	1.35477e-06	1.58077e-05	none
K07877	7.77431	4.12343	0.706538	5.8361	5.34361e-09	1.70652e-07	RAB2A
K15047	2.33925	4.12251	0.892365	4.61976	3.84183e-06	3.71539e-05	HNRNPUL1_E1BAP5
K17302	9.40541	4.12191	0.78133	5.2755	1.32395e-07	2.40286e-06	none
K06874	3.20639	4.12159	0.819531	5.0292	4.92531e-07	6.95849e-06	none
K14298	3.81855	4.12106	0.784687	5.25185	1.5058e-07	2.66911e-06	RAE1_GLE2
K14948	2.51518	4.12063	1.12627	3.65866	0.000253541	0.00117671	none
K11655	2.08379	4.11994	1.15026	3.58174	0.000341319	0.00148358	none
K15447	0.924141	4.11964	1.11752	3.6864	0.000227444	0.00107519	none
K05695	3.56594	4.11946	0.839375	4.90777	9.21183e-07	1.16106e-05	PTPRF_LAR
K06103	4.47258	4.11936	0.766978	5.3709	7.83453e-08	1.53476e-06	CASK
K12035	2.90933	4.11863	0.817128	5.04037	4.64624e-07	6.61124e-06	TRIM71
K15334	1.68877	4.11845	0.984873	4.18171	2.8933e-05	0.000196824	none
K10612	3.21524	4.11832	0.962785	4.2775	1.89002e-05	0.000138129	CUL5
K12813	8.38259	4.11787	0.650508	6.33023	2.44795e-10	1.3659e-08	DHX16
K06240	7.54323	4.11695	0.795802	5.17333	2.29958e-07	3.73193e-06	LAMA3_5
K03094	5.7811	4.1159	0.68529	6.00608	1.90062e-09	7.34512e-08	SKP1_CBF3D
K08048	1.33677	4.11306	1.06083	3.87722	0.000105657	0.000574063	ADCY8
K01519	2.31131	4.11288	0.923044	4.45577	8.35907e-06	7.07365e-05	ITPA
K01228	4.64583	4.11263	0.756496	5.43642	5.43631e-08	1.14636e-06	GCS1
K11426	8.05676	4.11094	0.882644	4.65753	3.20029e-06	3.21645e-05	none
K08619	1.06184	4.1084	1.2703	3.23421	0.00121981	0.0042435	none
K07520	1.22731	4.10809	1.12932	3.63765	0.000275135	0.00125293	ABLIM
K04786	203.035	4.10566	1.00866	4.07039	4.69348e-05	0.00029153	irp1_HMWP1
K03909	1.42536	4.10481	1.1259	3.64581	0.000266548	0.00122456	TFPI
K08852	4.69479	4.10429	0.955942	4.29345	1.75917e-05	0.000130486	ERN1
K01398	1.62152	4.10365	1.14271	3.59115	0.000329227	0.00144238	MMP2
K08956	8.67025	4.1036	0.767792	5.34467	9.05813e-08	1.73678e-06	none
K04352	2.74563	4.10277	0.922935	4.44535	8.77499e-06	7.30139e-05	RASA1_RASGAP
K08889	2.24698	4.10242	1.01582	4.03853	5.37883e-05	0.000325684	none
K02885	3.00484	4.09995	0.774602	5.29298	1.20341e-07	2.22276e-06	RP-L19e_RPL19
K05676	2.11449	4.09971	0.98083	4.17984	2.91718e-05	0.000198312	ABCD2_ALDL1
K01320	0.709151	4.09891	1.35929	3.01547	0.00256582	0.00785322	F7
K09422	1.95182	4.09839	1.02889	3.9833	6.79638e-05	0.000394977	none
K01431	1.30286	4.09833	1.0615	3.8609	0.000112971	0.000605195	UPB1_pydC
K12394	1.18483	4.09832	1.03411	3.96313	7.39737e-05	0.000424196	AP1S1_2
K10380	4.99484	4.0973	0.837516	4.8922	9.97136e-07	1.2426e-05	ANK
K11852	3.02005	4.09704	0.955038	4.28992	1.78735e-05	0.000132083	none
K15161	1.73525	4.09683	1.18452	3.45863	0.000542934	0.00217992	none
K03108	1.3693	4.09636	1.07891	3.79676	0.000146602	0.000752484	SRP72
K05850	12.599	4.09546	0.700212	5.84888	4.94897e-09	1.62759e-07	ATP2B
K18327	2.33728	4.09296	0.903383	4.5307	5.87876e-06	5.24599e-05	none
K08627	1.35119	4.09209	1.28383	3.18742	0.00143549	0.00486099	none
K16575	4.1364	4.09193	0.71685	5.70821	1.1417e-08	3.09819e-07	none
K00073	11.2802	4.09174	1.2968	3.15526	0.00160355	0.00533371	allD
K10742	3.89053	4.09147	0.765016	5.34821	8.88302e-08	1.70981e-06	DNA2
K14165	8.31462	4.09103	0.664655	6.15511	7.50238e-10	3.34857e-08	none
K18025	1.58371	4.09079	1.01303	4.03817	5.38709e-05	0.00032585	none
K03144	1.09234	4.09045	1.19416	3.42538	0.000613943	0.00240825	TFIIH4_GTF2H4_TFB2
K08675	6.11032	4.09042	0.752644	5.43474	5.48778e-08	1.15232e-06	none
K10398	5.99521	4.09028	0.786614	5.19986	1.9944e-07	3.31799e-06	none
K15001	5.06166	4.08992	0.961297	4.25459	2.09434e-05	0.00015095	none
K16307	5.92437	4.08949	0.919291	4.44853	8.64617e-06	7.25285e-05	none
K12567	13.9472	4.08893	0.793161	5.15523	2.53316e-07	4.06451e-06	TTN
K05202	6.84185	4.08748	0.691408	5.91183	3.38335e-09	1.19285e-07	GRIK2
K04456	4.76238	4.08528	0.705285	5.79239	6.93915e-09	2.1141e-07	AKT
K16676	0.727919	4.08176	1.35748	3.00688	0.00263946	0.00804639	LPP
K09273	0.873534	4.08132	1.35714	3.0073	0.00263584	0.00803781	none
K00357	0.98778	4.08043	1.1383	3.58466	0.000337511	0.00147218	QDPR
K10951	7.43184	4.08025	0.611335	6.67432	2.48385e-11	2.0558e-09	SLC12A2_NKCC1
K17866	1.35608	4.07938	1.10949	3.67682	0.00023616	0.00111111	none
K13192	0.740314	4.07914	1.38026	2.95534	0.00312329	0.00929486	none
K09726	16.0781	4.0786	1.18605	3.43881	0.000584272	0.00230819	none
K17083	2.58994	4.07849	0.81379	5.01173	5.39442e-07	7.54612e-06	none
K11447	3.85441	4.07796	0.752744	5.41746	6.04532e-08	1.24054e-06	UTX_UTY
K08031	1.18014	4.07777	1.20813	3.37527	0.000737422	0.00281047	PAX6
K10268	3.10123	4.07688	1.02565	3.97494	7.03983e-05	0.000405566	none
K02930	7.84005	4.07645	0.652491	6.24752	4.1701e-10	2.15716e-08	RP-L4e_RPL4
K10849	0.624929	4.07499	1.32848	3.06741	0.0021592	0.00680153	ERCC1
K05535	0.549055	4.07359	1.37184	2.96943	0.00298348	0.00894955	MNN2
K05284	5.65492	4.07337	0.924765	4.40476	1.059e-05	8.53733e-05	PIGM
K00953	1.81652	4.07213	1.05552	3.85795	0.000114341	0.000611123	FLAD1
K00920	3.03797	4.07209	0.88344	4.60936	4.03911e-06	3.88349e-05	PIP4K2
K06107	1.1411	4.07205	1.2456	3.26915	0.0010787	0.0038359	EPB41_4.1R
K16466	3.01048	4.07108	1.00478	4.0517	5.08472e-05	0.000310015	none
K16123	0.693621	4.07066	1.28449	3.16908	0.0015292	0.00511038	tycB
K17807	2.62514	4.07055	1.09731	3.70958	0.000207606	0.00100284	none
K09404	1.06806	4.06988	1.14986	3.53945	0.000400959	0.00169317	none
K08069	1.26437	4.0686	1.21473	3.34938	0.000809913	0.00303893	VNN
K11836	5.36954	4.06773	0.832481	4.88627	1.02762e-06	1.26945e-05	none
K08801	0.617299	4.06738	1.32446	3.07097	0.00213362	0.00673802	none
K04422	1.34948	4.06578	1.09929	3.69856	0.000216828	0.00103735	MAP3K13_LZK
K13098	1.16027	4.06462	1.33354	3.048	0.0023037	0.0071658	TLS_FUS
K03447	7.56376	4.06411	0.987036	4.11748	3.83032e-05	0.00024671	none
K03233	2.71336	4.06332	0.923044	4.40209	1.07215e-05	8.62935e-05	EEF1G
K13566	1.81278	4.06329	0.86381	4.70392	2.55219e-06	2.66198e-05	NIT2
K02865	3.88833	4.06311	0.813058	4.99732	5.81329e-07	7.99689e-06	RP-L10Ae_RPL10A
K10482	1.79743	4.06243	1.23811	3.28117	0.00103379	0.00369869	none
K06756	3.26788	4.06232	0.945909	4.29462	1.74992e-05	0.000129897	NRCAM
K02760	3.76627	4.06193	1.25614	3.23367	0.00122211	0.00425001	PTS-Cel-EIIB_celA_chbB
K09496	5.63144	4.06153	0.655349	6.19751	5.73649e-10	2.72607e-08	none
K06082	2.77507	4.06152	1.21047	3.35534	0.000792672	0.00298604	FARP2_FRG
K14848	2.62906	4.05976	0.969001	4.18964	2.79399e-05	0.000191775	none
K02149	2.19533	4.05881	1.06803	3.80028	0.000144534	0.000743403	ATPeV1D_ATP6M
K15973	3.34297	4.05857	1.08791	3.73062	0.000191013	0.000937785	none
K06111	1.91934	4.05704	1.0067	4.03005	5.57643e-05	0.000335464	EXOC4_SEC8
K17969	1.19072	4.05594	1.19206	3.40247	0.000667796	0.00257875	FIS1_TTC11_MDV2
K06628	2.64954	4.05558	0.779258	5.2044	1.94621e-07	3.26515e-06	CDC45
K08770	26.5767	4.0552	0.597381	6.78829	1.13468e-11	1.10487e-09	UBC
K02218	11.224	4.05518	0.663543	6.11141	9.87533e-10	4.22766e-08	CSNK1_CKI
K09370	1.00282	4.05493	1.214	3.34013	0.000837395	0.00311966	ISL1
K17080	3.01401	4.05482	0.937752	4.32397	1.53245e-05	0.000115655	none
K15455	2.36232	4.05453	1.07855	3.75926	0.000170419	0.000855428	none
K07418	2.12643	4.05392	0.900216	4.50328	6.69123e-06	5.85982e-05	CYP2J
K09613	1.52188	4.05227	1.05142	3.85409	0.000116162	0.00061928	none
K11577	1.38453	4.05208	1.09569	3.6982	0.000217135	0.00103782	none
K12311	10.7088	4.05179	0.700507	5.78409	7.29069e-09	2.19428e-07	MAN2B1_LAMAN
K07188	0.676394	4.04995	1.36841	2.9596	0.00308039	0.00918476	LIPE_HSL
K14617	1.96422	4.04994	0.986603	4.10493	4.04433e-05	0.000256995	LMBRD1
K05328	5.25878	4.04947	0.709045	5.71117	1.12204e-08	3.06156e-07	none
K10660	2.85609	4.04802	0.884953	4.57428	4.7787e-06	4.43985e-05	none
K05633	2.49376	4.04508	1.00284	4.03363	5.49208e-05	0.000330991	AIP5_WWP1
K02880	2.42215	4.04488	1.11036	3.64284	0.000269652	0.00123532	RP-L17e_RPL17
K11967	2.49764	4.04463	1.00729	4.01538	5.93508e-05	0.000352276	none
K03037	1.63776	4.04448	1.07495	3.76248	0.00016824	0.000846911	PSMD6_RPN7
K17268	1.76676	4.04289	1.20338	3.35961	0.000780523	0.00294871	none
K10276	3.62668	4.04126	0.859772	4.70038	2.59672e-06	2.70342e-05	none
K07364	2.94692	4.04082	0.992969	4.06944	4.71273e-05	0.000292177	TEC
K15121	0.70088	4.04071	1.37747	2.93344	0.00335232	0.00983901	none
K15377	9.34347	4.03921	0.745986	5.41458	6.14313e-08	1.25801e-06	SLC44A2_4_5
K03083	8.50297	4.03893	0.705218	5.72721	1.02095e-08	2.83243e-07	GSK3B
K14684	5.32699	4.03676	0.698475	5.77939	7.49715e-09	2.2496e-07	none
K09536	3.63829	4.03625	0.894902	4.51027	6.47443e-06	5.70577e-05	none
K12862	3.15523	4.03603	0.885158	4.55967	5.12329e-06	4.69414e-05	PLRG1_PRL1_PRP46
K12603	2.76137	4.03512	0.820433	4.91829	8.73048e-07	1.10601e-05	CNOT6_CCR4
K12820	8.56904	4.034	0.715823	5.63547	1.74577e-08	4.4459e-07	DHX15_PRP43
K14382	0.683578	4.03374	1.3543	2.97847	0.00289687	0.00870815	none
K15837	0.918065	4.03368	1.3495	2.98901	0.00279884	0.00845336	none
K15728	5.02654	4.03278	0.66747	6.04188	1.52326e-09	6.10126e-08	LPIN
K00366	7.15989	4.03246	0.649884	6.2049	5.47318e-10	2.6456e-08	nirA
K13278	7.79007	4.03224	0.705764	5.71329	1.1081e-08	3.03185e-07	none
K18246	0.516298	4.03162	1.37204	2.93841	0.00329896	0.00971398	CA4
K01314	1.38284	4.03122	1.18276	3.4083	0.000653689	0.00253116	F10
K10743	2.10312	4.03093	1.0673	3.77675	0.00015889	0.0008068	RNASEH2A
K05037	2.19553	4.02844	0.966788	4.16683	3.08865e-05	0.000206994	SLC6A4
K05702	3.04452	4.02693	0.785929	5.12378	2.99466e-07	4.67657e-06	AF6_MLLT4
K15040	3.71446	4.02468	0.815898	4.93282	8.10509e-07	1.04005e-05	VDAC2
K17530	2.42395	4.02445	1.12328	3.58278	0.000339951	0.00147893	none
K15759	0.729171	4.02231	1.26532	3.17888	0.00147845	0.00497594	IMPAD1_IMPA3
K13348	2.13648	4.02231	0.850829	4.72751	2.27287e-06	2.41435e-05	MPV17
K04615	4.20164	4.02151	0.810771	4.96011	7.04541e-07	9.29283e-06	GABBR
K14544	1.78514	4.02093	1.22967	3.26992	0.00107576	0.00382818	UTP22_NOL6
K11795	1.38664	4.01625	1.10065	3.64897	0.000263293	0.00121516	none
K11446	7.30058	4.0146	0.578369	6.94124	3.88663e-12	4.43701e-10	none
K00753	4.7238	4.0144	0.918582	4.37021	1.24126e-05	9.75339e-05	E2.4.1.214
K17255	5.18343	4.01363	0.876996	4.57657	4.72667e-06	4.40801e-05	none
K05749	7.64941	4.0108	0.745667	5.37881	7.49799e-08	1.47758e-06	CYFIP
K00079	2.04957	4.00969	1.03312	3.88114	0.000103966	0.000566734	CBR1
K02971	1.45129	4.00948	1.01585	3.94693	7.91603e-05	0.0004485	RP-S21e_RPS21
K04794	5.05094	4.00854	0.798786	5.01829	5.21326e-07	7.32364e-06	none
K02962	2.07141	4.00789	0.915817	4.3763	1.20711e-05	9.53782e-05	RP-S17e_RPS17
K17616	2.30203	4.0066	0.985444	4.06578	4.7872e-05	0.000295669	none
K03259	5.90094	4.00588	0.828477	4.83523	1.32991e-06	1.5613e-05	EIF4E
K14407	1.99983	4.00566	1.00234	3.9963	6.43398e-05	0.000377227	CSTF2_RNA15
K02183	27.3947	4.00469	0.556019	7.20243	5.91479e-13	9.63044e-11	CALM
K11716	1.06556	4.00409	1.17668	3.40288	0.0006668	0.00257591	CDK5R1
K03128	4.5748	4.00404	0.684669	5.84813	4.97124e-09	1.62952e-07	TAF2
K07937	7.0066	4.00277	0.729311	5.48842	4.05539e-08	8.87184e-07	ARF1
K04679	3.15514	4.00234	0.986222	4.05826	4.94407e-05	0.000303114	MADHIP_SARA
K10900	0.617025	4.00231	1.16484	3.43592	0.000590544	0.00232749	none
K05175	6.5588	4.00114	0.650087	6.15477	7.51845e-10	3.34857e-08	GABRA
K09391	1.54411	4.00096	1.29939	3.07912	0.00207615	0.00658165	none
K11307	0.900536	3.99968	1.23965	3.22646	0.00125332	0.00434206	none
K17361	1.45294	3.99937	1.02377	3.90652	9.3635e-05	0.000518385	none
K11374	1.21884	3.99842	1.05283	3.79778	0.000145995	0.00075053	none
K00815	2.22947	3.99509	0.767321	5.20655	1.92385e-07	3.23311e-06	TAT
K05673	10.2545	3.99387	0.752574	5.30694	1.11482e-07	2.07737e-06	ABCC4
K13102	3.08787	3.99237	0.801418	4.98163	6.30497e-07	8.57821e-06	none
K13236	1.94359	3.99152	1.03315	3.86342	0.000111809	0.000600261	none
K10691	9.63527	3.99144	0.639363	6.24284	4.29699e-10	2.21128e-08	UBR4_ZUBR1
K04505	3.01314	3.99047	0.959148	4.16044	3.17641e-05	0.000211448	PSEN1_PS1
K03738	5.63777	3.9896	0.687632	5.80194	6.55502e-09	2.02818e-07	aor
K07936	4.29986	3.98954	0.808276	4.93586	7.9797e-07	1.02794e-05	RAN
K03355	2.80776	3.98935	0.731139	5.45635	4.86028e-08	1.03811e-06	APC8_CDC23
K16582	4.76197	3.98818	0.821947	4.85211	1.22153e-06	1.45122e-05	none
K08302	2.76496	3.98605	1.1479	3.47249	0.000515661	0.00209043	gatY-kbaY
K05210	3.03295	3.98457	0.740741	5.37916	7.48323e-08	1.47758e-06	GRIN2B
K14559	2.38982	3.98435	1.01111	3.94057	8.12888e-05	0.000459249	MPP10
K13783	3.74113	3.98211	0.690682	5.76548	8.14267e-09	2.38563e-07	none
K10147	2.2322	3.98197	0.850362	4.68268	2.83147e-06	2.90498e-05	PPM1D_WIP1
K08832	4.1826	3.98033	0.769036	5.17574	2.2701e-07	3.70224e-06	none
K07299	4.97958	3.9799	0.736029	5.40726	6.39949e-08	1.30245e-06	SLC2A1_GLUT1
K11433	0.789424	3.97926	1.28531	3.09596	0.00196178	0.00627921	SETMAR
K08681	4.23911	3.97883	0.757403	5.25326	1.49432e-07	2.65503e-06	pdxT_pdx2
K02958	2.42254	3.97861	1.10308	3.60683	0.000309956	0.00137555	RP-S15e_RPS15
K04705	1.38173	3.97808	1.23333	3.22547	0.00125764	0.00435223	STAM
K01594	1.10051	3.97785	1.23977	3.20855	0.00133405	0.00456977	CSAD
K14284	1.24484	3.97779	1.26275	3.1501	0.00163214	0.00541248	NXF_TAP_MEX67
K11136	6.33554	3.97716	0.700878	5.67454	1.39065e-08	3.67338e-07	none
K01931	2.53	3.97698	0.936174	4.24812	2.15568e-05	0.000154587	none
K12619	7.66504	3.97662	0.624534	6.36734	1.9233e-10	1.10417e-08	XRN2_RAT1
K11420	1.79147	3.97595	1.00789	3.94481	7.98639e-05	0.000452228	EHMT
K13203	1.88204	3.97594	1.04097	3.81945	0.000133752	0.000697333	none
K07474	9.94904	3.97561	0.979698	4.058	4.94953e-05	0.000303262	none
K11339	1.48783	3.97468	1.07327	3.70333	0.00021279	0.00102197	none
K04853	1.71732	3.97437	1.05275	3.77524	0.000159852	0.000810441	CACNA1F
K12309	3.68534	3.97427	0.816395	4.86807	1.12694e-06	1.36165e-05	GLB1_ELNR1
K09188	2.36743	3.97298	0.888409	4.47201	7.74863e-06	6.60596e-05	MLL3
K13289	4.9474	3.97017	0.639964	6.20373	5.51388e-10	2.6456e-08	CTSA_CPY
K15109	5.77491	3.96957	0.847054	4.68633	2.78151e-06	2.86279e-05	none
K03660	1.95748	3.9693	0.919715	4.31579	1.59035e-05	0.000119571	OGG1
K07819	3.7359	3.96851	1.0007	3.96574	7.31676e-05	0.000420058	B3GALT1
K07422	1.2649	3.9684	1.13426	3.49866	0.0004676	0.00192546	CYP2U1
K11866	1.78409	3.96758	0.977317	4.05967	4.91423e-05	0.000301844	STAMBP_AMSH
K05668	2.69046	3.96682	1.07399	3.69354	0.00022115	0.00105346	ABCC5
K14300	1.46869	3.96663	1.18289	3.35335	0.000798396	0.00300366	NUP133
K06839	3.43688	3.96653	0.958467	4.13841	3.49718e-05	0.000228213	SLIT2
K05283	1.75069	3.96623	1.06366	3.72886	0.000192345	0.000941535	PIGW
K05704	1.17384	3.96549	1.22124	3.2471	0.00116589	0.00408452	SRC
K13750	4.32131	3.9645	0.797057	4.97392	6.56125e-07	8.8421e-06	none
K13046	4.03793	3.96392	1.04828	3.78136	0.000155975	0.000793617	none
K06927	3.55388	3.96271	1.1177	3.54541	0.000392009	0.00165819	none
K00587	1.08069	3.96263	1.09251	3.62708	0.00028664	0.00129147	ICMT_STE14
K08835	3.01009	3.96137	0.756532	5.23622	1.63898e-07	2.86087e-06	none
K18285	20.5988	3.96095	0.570555	6.94227	3.85839e-12	4.43701e-10	mqnE
K09487	7.57225	3.96044	0.747027	5.30161	1.14788e-07	2.13497e-06	HSP90B_TRA1
K01188	2.1478	3.95829	0.896792	4.41384	1.01555e-05	8.24054e-05	E3.2.1.21
K02207	1.24457	3.95808	1.15787	3.41841	0.00062989	0.00245951	UBE2R_UBC3_CDC34
K14401	4.24281	3.95773	0.831189	4.76153	1.9213e-06	2.09236e-05	CPSF1_CFT1
K15516	1.72521	3.95712	1.06697	3.70874	0.000208289	0.00100473	FMR
K01639	25.8015	3.95684	0.786138	5.03326	4.82197e-07	6.84169e-06	E4.1.3.3_nanA_NPL
K10578	3.31195	3.95534	1.15567	3.42256	0.000620339	0.0024295	UBE2J1_NCUBE1_UBC6
K11414	2.90469	3.95493	1.13905	3.47214	0.000516327	0.00209227	none
K10656	2.53991	3.95456	0.947634	4.17309	3.00498e-05	0.000203169	none
K03027	2.16483	3.95446	1.13755	3.4763	0.00050838	0.00206428	RPC40_POLR1C
K14539	3.9132	3.95415	0.849022	4.6573	3.20381e-06	3.21645e-05	LSG1
K04608	1.86253	3.95405	1.04563	3.78149	0.000155891	0.0007936	GRM6_7_8
K02146	3.34686	3.95355	0.929552	4.25318	2.10757e-05	0.000151664	ATPeV0D_ATP6D
K11886	1.88988	3.95235	1.03304	3.82595	0.00013027	0.000682044	none
K10592	14.5968	3.95199	0.591199	6.68471	2.3138e-11	1.93115e-09	HUWE1_MULE_ARF-BP1
K12301	4.75835	3.9508	0.690339	5.72299	1.04666e-08	2.8871e-07	SLC17A5
K12869	5.4512	3.95048	0.835562	4.72794	2.26813e-06	2.4119e-05	CRN_CRNKL1_CLF1_SYF3
K18663	14.1018	3.94988	0.685611	5.7611	8.35678e-09	2.42689e-07	none
K06639	8.03435	3.94965	0.76344	5.17349	2.29758e-07	3.73193e-06	CDC14
K16667	3.07419	3.94829	0.943369	4.1853	2.84785e-05	0.000194665	none
K06225	2.78343	3.94781	0.912614	4.32583	1.51958e-05	0.000114859	PTCH1
K00006	2.85008	3.94765	0.82498	4.78514	1.70867e-06	1.88562e-05	GPD1
K07783	15.0069	3.9469	0.931735	4.23607	2.27463e-05	0.000161369	uhpC
K14157	4.72433	3.94614	0.853653	4.62265	3.78872e-06	3.68195e-05	AASS
K15292	3.25138	3.94592	0.788687	5.00315	5.64017e-07	7.80197e-06	STXBP1_MUNC18-1
K09540	4.48192	3.94564	0.695199	5.67556	1.38233e-08	3.66116e-07	SEC63_DNAJC23
K01490	5.5852	3.94539	0.680147	5.80079	6.60031e-09	2.03585e-07	AMPD
K09057	1.03638	3.94465	1.19354	3.305	0.00094977	0.00345789	HLF
K01230	12.722	3.94446	0.701359	5.62403	1.86555e-08	4.67895e-07	MAN1
K01025	1.9989	3.94427	1.05276	3.7466	0.000179249	0.000888817	none
K01321	0.970175	3.94392	1.26928	3.10722	0.00188856	0.00607225	F9
K03068	2.65209	3.94332	0.93463	4.21912	2.45254e-05	0.000171539	LRP5_6
K11274	2.43334	3.94298	1.04541	3.77172	0.000162124	0.000821118	none
K15456	1.20308	3.94286	1.17933	3.34331	0.000827856	0.00308933	none
K08654	2.81781	3.94278	0.819666	4.81022	1.50763e-06	1.70739e-05	none
K16290	1.52314	3.94247	1.20693	3.26652	0.0010888	0.0038635	none
K03364	7.79531	3.94199	0.681413	5.78502	7.25019e-09	2.18872e-07	CDH1
K09598	2.68688	3.94062	0.818718	4.81316	1.4856e-06	1.69385e-05	none
K12323	6.11694	3.94058	0.901691	4.37021	1.24127e-05	9.75339e-05	ANPRA_NPR1
K03354	1.13559	3.94042	1.05031	3.75169	0.00017565	0.000877543	APC7
K03163	8.30904	3.9381	0.521987	7.54443	4.54259e-14	1.10042e-11	none
K02875	1.30957	3.93806	1.10703	3.55732	0.000374651	0.00160045	RP-L14e_RPL14
K04678	2.95281	3.93718	0.863405	4.56007	5.11369e-06	4.69401e-05	SMURF
K08960	2.16707	3.93715	0.992056	3.96868	7.22715e-05	0.000415394	CSNK1E
K09220	1.46004	3.936	1.29559	3.03799	0.00238164	0.00737357	none
K15190	2.89592	3.93339	1.12999	3.48091	0.000499717	0.00203326	none
K04958	10.7897	3.93225	0.655562	5.99828	1.99414e-09	7.59718e-08	ITPR1
K06062	3.87544	3.9307	0.745074	5.27558	1.32336e-07	2.40286e-06	PCAF_KAT2_GCN5
K08866	1.90758	3.93005	1.12473	3.49421	0.000475461	0.00195216	TTK_MPS1
K09172	3.11355	3.93003	0.918577	4.27839	1.88246e-05	0.000137677	none
K05361	1.79467	3.92998	1.16867	3.36277	0.000771633	0.0029205	GPX4
K14289	1.12337	3.92788	1.21754	3.22609	0.00125495	0.00434442	XPO5
K06630	11.0511	3.92761	0.663391	5.9205	3.20963e-09	1.155e-07	YWHAE
K00022	5.30399	3.92594	0.816646	4.80739	1.52915e-06	1.72381e-05	HADH
K10589	2.73803	3.92478	0.828442	4.73755	2.16317e-06	2.31575e-05	UBE3C
K00894	3.06598	3.92417	0.941817	4.16659	3.09188e-05	0.00020707	ETNK_EKI
K12443	2.20646	3.9237	1.08975	3.60057	0.000317524	0.00140224	none
K14689	6.70473	3.92321	0.700296	5.60222	2.11621e-08	5.17689e-07	none
K12819	3.96036	3.92087	0.771668	5.08102	3.75406e-07	5.57329e-06	SLU7
K05961	3.96624	3.91786	1.12334	3.4877	0.000487203	0.00199073	none
K06674	4.45847	3.91722	0.857319	4.56915	4.89705e-06	4.52442e-05	SMC2
K10317	1.27849	3.91625	1.19208	3.28524	0.00101897	0.0036549	none
K09595	2.11732	3.91423	0.84886	4.61116	4.0043e-06	3.86123e-05	none
K07204	4.41205	3.91406	0.811443	4.82358	1.41002e-06	1.6341e-05	RAPTOR
K11587	1.61374	3.91404	1.08792	3.59772	0.000321016	0.00141327	none
K15683	3.12203	3.9133	0.851419	4.59622	4.30234e-06	4.08907e-05	none
K11824	3.76246	3.91231	0.841099	4.65142	3.29657e-06	3.27743e-05	AP2A
K16681	2.86613	3.912	1.07599	3.63571	0.000277213	0.00126027	CRB
K12494	1.53968	3.91189	1.33533	2.92952	0.00339487	0.0099287	PSD
K17264	1.41528	3.91062	1.10212	3.54825	0.000387795	0.00164457	none
K14383	3.23196	3.91028	0.972694	4.02006	5.81838e-05	0.000347493	none
K03341	3.0531	3.90798	0.893703	4.37279	1.22668e-05	9.6617e-05	SEPSECS
K08850	3.79647	3.90797	0.778296	5.02118	5.13537e-07	7.23468e-06	none
K10839	2.46009	3.90735	0.982154	3.97835	6.93948e-05	0.000401415	RAD23_HR23
K13094	1.71921	3.90707	1.01281	3.85766	0.000114479	0.000611123	none
K14794	2.6916	3.90689	0.807847	4.83618	1.32361e-06	1.55575e-05	none
K07791	19.9952	3.90683	1.00967	3.8694	0.000109101	0.000589231	none
K00738	2.0046	3.90655	0.881456	4.43192	9.33958e-06	7.70438e-05	MGAT4A_B
K16896	2.23218	3.90453	0.899409	4.34122	1.41697e-05	0.000108507	none
K17079	2.95987	3.9041	0.7555	5.16757	2.37155e-07	3.83619e-06	none
K14776	3.70967	3.90404	0.834868	4.67624	2.92182e-06	2.9642e-05	none
K00327	4.9208	3.90396	0.809629	4.82191	1.42189e-06	1.64403e-05	none
K12838	1.86203	3.90356	1.04066	3.75105	0.000176099	0.0008789	PUF60
K08810	4.90608	3.90321	0.786282	4.96414	6.90062e-07	9.19959e-06	none
K17768	1.09214	3.90272	1.07071	3.645	0.000267391	0.00122723	none
K04533	1.56203	3.90183	1.17749	3.31368	0.000920783	0.00336965	HD
K14455	6.07446	3.89798	0.635919	6.12967	8.80592e-10	3.83598e-08	GOT2
K15409	2.00208	3.8974	1.08241	3.60068	0.000317386	0.00140224	SRPK1
K16727	1.54544	3.89709	1.11649	3.49049	0.000482131	0.00197615	none
K14085	6.16603	3.8951	0.944985	4.12186	3.75826e-05	0.000242541	ALDH7A1
K08343	3.0662	3.89224	0.86321	4.50903	6.51246e-06	5.72912e-05	ATG3
K05313	2.75375	3.8914	0.779493	4.99222	5.96901e-07	8.19577e-06	none
K10397	7.88696	3.88904	0.784311	4.95854	7.10232e-07	9.34307e-06	none
K17926	1.08587	3.8888	1.14982	3.38211	0.000719321	0.00274786	none
K00729	3.94682	3.88874	0.986582	3.94162	8.09317e-05	0.000457626	ALG5
K12483	5.19585	3.88704	0.561515	6.92243	4.43967e-12	4.95447e-10	EHD1
K04426	2.57857	3.88685	0.890827	4.36319	1.28179e-05	9.97707e-05	MAP3K5_ASK1
K10251	2.83895	3.88626	0.740246	5.24997	1.52127e-07	2.6837e-06	HSD17B12_KAR_IFA38
K07903	3.38649	3.88593	0.827893	4.69377	2.6822e-06	2.78075e-05	RAB10
K07198	7.48072	3.88535	0.810754	4.79227	1.64902e-06	1.83406e-05	PRKAA_AMPK
K05699	4.41552	3.88479	0.72559	5.35397	8.60462e-08	1.66267e-06	ACTN
K17353	0.814237	3.88467	1.20025	3.23656	0.00120979	0.00421156	none
K01099	11.9038	3.8844	0.594116	6.53813	6.22942e-11	4.29657e-09	E3.1.3.36
K11204	7.28272	3.88166	0.656334	5.91415	3.33593e-09	1.19182e-07	GCLC
K03372	3.41134	3.87962	0.786424	4.93324	8.08754e-07	1.03914e-05	ACATN_SLC33A1
K15336	1.39468	3.87931	1.0507	3.69213	0.000222385	0.00105782	none
K02540	7.81236	3.87857	0.655323	5.91856	3.24766e-09	1.16447e-07	MCM2
K14010	1.06953	3.87826	1.24116	3.12471	0.00177981	0.00579957	TRAM1
K13871	1.47323	3.87789	1.17508	3.30011	0.000966458	0.00350707	none
K03253	4.63341	3.87726	0.987856	3.92492	8.67569e-05	0.000485995	EIF3B
K04512	2.62897	3.87724	1.08267	3.58118	0.000342051	0.00148481	DAAM
K03331	0.761872	3.87634	1.26901	3.05461	0.00225352	0.00705388	DCXR
K18630	2.21219	3.87595	1.01873	3.80471	0.000141973	0.000733651	none
K08588	2.05318	3.87503	1.12648	3.43993	0.000581862	0.00230241	none
K03021	11.9598	3.87463	0.623594	6.21339	5.18521e-10	2.56216e-08	RPC2_POLR3B
K05857	3.11927	3.87397	0.759202	5.10269	3.34858e-07	5.14831e-06	PLCD
K07945	0.92405	3.87265	1.17706	3.29011	0.00100148	0.00360126	none
K13211	1.33892	3.8724	1.18679	3.26294	0.00110265	0.00390129	none
K14994	2.25497	3.87229	1.0354	3.73989	0.000184101	0.000908341	none
K10442	1.21537	3.87176	1.12441	3.44337	0.00057451	0.00227968	none
K15122	3.21414	3.87156	0.901273	4.29566	1.7417e-05	0.000129424	none
K04500	0.906089	3.86935	1.26138	3.06755	0.00215824	0.00680066	SMAD2_3
K13139	2.693	3.86837	0.851744	4.5417	5.58017e-06	5.01559e-05	none
K05755	1.57279	3.86831	1.21587	3.18152	0.00146503	0.00494248	ARPC4
K12200	2.03482	3.86715	0.932227	4.14829	3.34969e-05	0.000220325	PDCD6IP_ALIX_RIM20
K12492	2.19171	3.86667	1.24675	3.1014	0.00192606	0.00617684	ARFGAP1
K15013	26.3206	3.8659	0.592303	6.5269	6.71442e-11	4.53657e-09	ACSBG
K01001	5.72943	3.86575	0.746698	5.17712	2.25333e-07	3.68093e-06	ALG7
K04978	3.06398	3.8656	0.769161	5.02574	5.01508e-07	7.07525e-06	none
K11450	3.06731	3.86512	0.746888	5.17496	2.27957e-07	3.71159e-06	none
K08872	1.02627	3.865	1.24342	3.10835	0.00188134	0.00605294	none
K14855	3.84015	3.86404	0.830294	4.65381	3.25853e-06	3.25356e-05	none
K16799	1.62062	3.86307	1.08468	3.5615	0.000368748	0.00157794	CI
K05931	2.33495	3.86263	0.845932	4.56613	4.96821e-06	4.58164e-05	none
K16201	1.97015	3.86199	1.19259	3.23833	0.00120231	0.00418996	dppC
K16507	4.54157	3.86158	0.884605	4.36531	1.26941e-05	9.90398e-05	DCHS1_2_PCDH16_23
K00025	4.85799	3.86012	0.658898	5.85844	4.67234e-09	1.56248e-07	MDH1
K14437	10.287	3.85903	0.737494	5.23262	1.67122e-07	2.90693e-06	none
K10611	7.1426	3.85853	1.02025	3.78193	0.000155616	0.000792605	RBX2_ROC2_RNF7
K02932	2.64188	3.85832	0.922593	4.18204	2.88909e-05	0.000196672	RP-L5e_RPL5
K14611	5.45809	3.85493	0.794002	4.85507	1.20345e-06	1.43317e-05	none
K12882	3.06392	3.85417	0.800912	4.81223	1.49258e-06	1.6942e-05	NCBP1_CBP80
K02960	2.33465	3.85281	0.938281	4.10624	4.02148e-05	0.000256034	RP-S16e_RPS16
K03165	16.199	3.85218	0.676343	5.6956	1.22938e-08	3.29115e-07	TOP3
K15003	1.44356	3.85149	1.02732	3.74908	0.000177488	0.000882967	none
K05925	2.34775	3.85042	0.798754	4.82053	1.43176e-06	1.65352e-05	none
K03164	36.2878	3.85014	0.491292	7.83675	4.6234e-15	1.83678e-12	none
K10746	1.64373	3.84827	0.90997	4.22901	2.34725e-05	0.000165724	EXO1
K08816	2.72911	3.84748	0.943476	4.07799	4.54269e-05	0.000282694	none
K14429	6.0302	3.84741	0.610977	6.29714	3.03189e-10	1.61897e-08	none
K16046	1.99638	3.84715	0.957889	4.01627	5.91258e-05	0.000352245	CYP142A
K03842	1.81946	3.84703	0.859315	4.47685	7.57514e-06	6.49709e-05	ALG1
K12824	2.09857	3.84658	1.03387	3.72057	0.000198777	0.000969666	TCERG1_CA150
K09578	1.58247	3.84595	1.20724	3.18573	0.00144389	0.00488609	PIN1
K03347	5.97043	3.84581	0.727143	5.28894	1.2303e-07	2.25448e-06	CUL1_CDC53
K10414	18.5018	3.84572	0.686433	5.60247	2.11321e-08	5.17689e-07	DYNC2H_DNCH2
K09553	4.73449	3.84477	0.769196	4.99843	5.77995e-07	7.96205e-06	STIP1
K11366	6.2137	3.84382	0.760718	5.05289	4.35184e-07	6.21906e-06	none
K05195	7.14389	3.84244	0.754142	5.09512	3.48523e-07	5.29287e-06	GLRA3
K07466	6.48604	3.84174	0.640494	5.9981	1.99644e-09	7.59718e-08	RFA1_RPA1_rpa
K04532	4.1643	3.84129	0.808037	4.75386	1.99571e-06	2.15696e-05	NAE1_APPBP1
K03237	5.61838	3.84026	0.706703	5.43405	5.50891e-08	1.15431e-06	EIF2S1
K09488	3.94538	3.84012	0.896837	4.28184	1.85352e-05	0.000136062	none
K01189	0.824496	3.83905	1.16854	3.28533	0.00101863	0.0036549	GLA
K10950	1.45456	3.8375	1.12316	3.41669	0.000633864	0.00247078	ERO1L
K17498	1.33417	3.83659	1.06111	3.61565	0.000299599	0.00133796	none
K09381	2.19715	3.83366	0.848698	4.51711	6.26898e-06	5.55924e-05	none
K07741	11.4955	3.83029	0.877762	4.36369	1.27884e-05	9.96496e-05	none
K02542	8.65072	3.82932	0.724161	5.28793	1.23705e-07	2.26269e-06	MCM6
K10260	4.91025	3.82863	1.0073	3.80089	0.000144177	0.000741951	FBXW7_SEL10
K15698	1.19095	3.82827	1.04572	3.66089	0.000251337	0.00116757	none
K04344	0.884007	3.82796	1.19726	3.19726	0.0013874	0.00472555	CACNA1A
K10410	5.73311	3.82665	0.732875	5.22142	1.77552e-07	3.03519e-06	DNALI
K12183	1.08171	3.82657	1.07481	3.56024	0.00037052	0.00158484	TSG101_STP22_VPS23
K10730	3.06707	3.82438	0.840243	4.55152	5.32609e-06	4.8442e-05	none
K10902	3.72375	3.82424	0.940113	4.06785	4.74495e-05	0.000293808	none
K01408	16.2408	3.82371	0.620573	6.16157	7.20263e-10	3.25465e-08	IDE_ide
K02937	4.82194	3.82306	0.888439	4.30312	1.68408e-05	0.000125951	RP-L7e_RPL7
K10571	2.34754	3.82256	0.904331	4.22694	2.36886e-05	0.000166776	DET1
K18423	4.45736	3.82152	0.864959	4.41815	9.95479e-06	8.0843e-05	none
K08399	2.66737	3.82055	0.996498	3.83397	0.00012609	0.000666483	none
K18204	1.3723	3.82012	1.27982	2.98489	0.00283681	0.00854984	none
K15707	1.8603	3.81965	1.07559	3.55122	0.000383443	0.00162959	none
K11424	1.18879	3.81952	1.07625	3.5489	0.000386842	0.00164123	WHSC1_MMSET_NSD2
K08056	1.39917	3.81948	1.04166	3.66673	0.000245672	0.00114541	PDIA3_GRP58
K11306	0.841625	3.81819	1.1682	3.26844	0.00108142	0.00384418	none
K07944	4.24045	3.81817	1.06693	3.57865	0.00034537	0.0014966	none
K15686	0.957718	3.81752	1.26105	3.02726	0.00246783	0.00760299	none
K08143	1.19483	3.81732	1.22355	3.11988	0.00180925	0.00587595	SLC2A5_GLUT5
K07874	11.3046	3.81663	0.620793	6.14799	7.84726e-10	3.46395e-08	RAB1A
K02947	1.23765	3.8148	1.14067	3.34436	0.000824722	0.00308169	RP-S10e_RPS10
K12829	5.04148	3.81388	0.807558	4.72273	2.32699e-06	2.46393e-05	SF3B2_SAP145_CUS1
K10582	2.21004	3.81386	1.12839	3.3799	0.000725109	0.00276779	UBE2Q
K12614	5.01879	3.81328	0.645044	5.91166	3.38686e-09	1.19285e-07	DDX6_RCK_DHH1
K15175	1.31949	3.81325	0.936881	4.07015	4.69834e-05	0.000291649	none
K08803	3.47777	3.81263	0.875717	4.35372	1.33845e-05	0.000103371	DAPK
K03511	2.40617	3.81166	0.875426	4.35406	1.33636e-05	0.00010329	POLK
K17292	1.14224	3.81097	1.05959	3.59666	0.000322334	0.00141656	none
K00245	21.7837	3.81079	0.495236	7.6949	1.41601e-14	4.13641e-12	frdB
K05758	1.76435	3.81075	1.24524	3.06025	0.00221153	0.00694214	ARPC2
K01205	4.04035	3.80984	0.723465	5.2661	1.39351e-07	2.48927e-06	NAGLU
K11835	11.6297	3.80865	0.551095	6.91106	4.81032e-12	5.30846e-10	none
K09580	14.1947	3.80853	0.667662	5.70428	1.16839e-08	3.16198e-07	PDIA1_P4HB
K12860	3.75805	3.8082	0.827247	4.60347	4.15512e-06	3.97962e-05	CDC5L_CDC5_CEF1
K11672	1.19231	3.80754	1.08781	3.50019	0.000464928	0.00191574	none
K10585	3.10555	3.80666	0.793989	4.79436	1.63199e-06	1.82123e-05	UBE2Z
K06078	3.99984	3.80542	1.16493	3.26665	0.00108826	0.00386298	none
K13303	6.47044	3.80493	0.872401	4.36145	1.29206e-05	0.000100334	SGK2
K11978	3.75971	3.80488	0.83716	4.54499	5.49382e-06	4.96493e-05	none
K11848	1.7058	3.80468	0.853671	4.45684	8.31759e-06	7.04866e-05	none
K14791	1.26722	3.80453	1.15963	3.28081	0.00103509	0.00370202	none
K06669	11.5322	3.80397	0.694769	5.47515	4.37134e-08	9.4682e-07	SMC3_CSPG6
K10686	3.80752	3.80392	0.709976	5.35781	8.42345e-08	1.63596e-06	UBE1C_UBA3
K08814	1.311	3.80308	1.19801	3.1745	0.00150094	0.00503626	none
K10366	1.36052	3.80111	1.13943	3.33597	0.000850017	0.00315131	DMD
K09215	2.46727	3.80058	0.921614	4.12383	3.72625e-05	0.000240788	none
K11831	1.21602	3.80039	1.1184	3.39805	0.00067869	0.00261067	NRF1
K14938	2.06356	3.80019	0.892137	4.25964	2.04753e-05	0.000147899	NVD_DAF36
K18655	1.52245	3.79998	1.0681	3.5577	0.000374115	0.00159884	none
K05290	2.34828	3.79961	0.936685	4.05644	4.98257e-05	0.000304347	PIGK
K09512	1.70238	3.79819	1.02953	3.68924	0.000224923	0.00106697	none
K08041	0.967963	3.79794	1.21889	3.11589	0.00183393	0.00594278	ADCY1
K18416	2.19156	3.79743	0.981629	3.86849	0.00010951	0.00059111	none
K03014	2.03465	3.79711	0.92421	4.10849	3.98248e-05	0.000254366	RPB6_POLR2F
K10481	3.23414	3.79533	0.762122	4.97996	6.35977e-07	8.62913e-06	none
K01231	5.39114	3.79448	0.854046	4.44295	8.87358e-06	7.36893e-05	MAN2
K18584	4.94302	3.794	0.817753	4.63955	3.49167e-06	3.44382e-05	none
K15682	1.39015	3.79336	1.15444	3.28588	0.00101665	0.00364921	none
K13060	3.06594	3.79246	1.04729	3.62121	0.000293228	0.00131611	lasI_luxI
K15296	2.19843	3.79104	0.942767	4.02118	5.79066e-05	0.000346254	NAPA_SNAPA_SEC17
K10519	1.20028	3.78862	1.26767	2.98866	0.00280207	0.00845644	none
K00565	1.25155	3.78774	1.18029	3.20917	0.0013312	0.00456251	RNMT
K17279	1.51137	3.78695	0.92308	4.10251	4.08688e-05	0.000258871	none
K11644	5.12653	3.78592	0.869449	4.35439	1.33438e-05	0.000103217	SIN3A
K12584	1.96675	3.78568	0.970552	3.90054	9.59784e-05	0.000529587	DCPS_DCS
K14326	10.7155	3.78528	0.541057	6.99608	2.63214e-12	3.43979e-10	UPF1_RENT1
K09420	2.0461	3.78497	1.05918	3.5735	0.000352238	0.00152238	MYB
K12462	1.0689	3.78212	1.19107	3.1754	0.00149628	0.00502403	ARHGDI_RHOGDI
K09529	0.735932	3.78157	1.24049	3.04845	0.00230023	0.00715864	none
K06693	1.42055	3.7811	1.22514	3.08626	0.00202689	0.0064564	none
K09498	8.71977	3.77956	0.764293	4.94517	7.60769e-07	9.87707e-06	none
K11093	2.64292	3.77937	0.968022	3.90422	9.45299e-05	0.000522466	SNRP70
K13126	10.42	3.77899	0.530885	7.11828	1.09282e-12	1.64452e-10	PABPC
K17868	0.83891	3.77884	1.20324	3.14056	0.00168625	0.00555482	none
K03716	10.9236	3.77794	0.884869	4.26949	1.95918e-05	0.000142241	none
K10945	0.886503	3.77777	1.19174	3.16997	0.00152454	0.00510166	pmoB-amoB
K07442	6.58332	3.77741	0.600377	6.29173	3.13951e-10	1.66747e-08	none
K02728	2.88283	3.7772	0.917142	4.11844	3.81444e-05	0.000245847	PSMA4
K09510	3.22818	3.77668	0.910216	4.14921	3.33622e-05	0.000219585	none
K03661	1.76851	3.77605	1.09477	3.44918	0.000562289	0.00224373	ATPeV0B_ATP6F
K05657	4.34958	3.77586	0.839769	4.4963	6.91447e-06	6.00302e-05	ABCB10
K09518	2.78945	3.77577	0.891014	4.23761	2.25916e-05	0.000160386	DNAJB12
K15281	1.84698	3.77564	0.984284	3.83593	0.00012509	0.000661551	none
K13880	1.99592	3.775	1.05092	3.5921	0.000328029	0.00143777	none
K15015	1.88719	3.77468	1.08729	3.47164	0.000517287	0.00209531	SLC32A_VGAT
K14771	1.5951	3.77304	1.04209	3.62065	0.00029386	0.00131766	none
K05544	3.43492	3.771	1.03741	3.635	0.000277981	0.00126127	none
K08851	1.33828	3.77058	1.02556	3.67662	0.000236347	0.00111146	none
K04364	1.97633	3.77018	0.916799	4.11233	3.91692e-05	0.00025131	GRB2
K07480	11.2102	3.76867	0.783112	4.81243	1.49104e-06	1.6942e-05	none
K14847	2.05523	3.76821	0.866042	4.35107	1.35477e-05	0.000104307	none
K11757	2.29731	3.76797	0.811411	4.64373	3.4217e-06	3.38827e-05	none
K11972	2.51049	3.76741	0.932058	4.04204	5.2989e-05	0.000321888	none
K05293	0.838744	3.76668	1.25018	3.01292	0.0025875	0.00791472	PIGU
K15900	3.26947	3.76642	0.701375	5.37004	7.87171e-08	1.5384e-06	none
K14564	7.32207	3.76621	0.946675	3.97836	6.93931e-05	0.000401415	NOP56
K17455	0.823327	3.76343	1.1432	3.292	0.000994765	0.00358491	none
K13989	2.46111	3.7623	1.07234	3.5085	0.000450647	0.00186784	DERL2_3
K09161	7.88365	3.76118	1.23729	3.03986	0.00236685	0.00733235	none
K13988	2.03339	3.75984	0.772746	4.86556	1.14131e-06	1.37734e-05	NUDT9
K13280	3.25002	3.75972	0.759755	4.94859	7.47516e-07	9.73044e-06	SEC11_sipW
K13704	1.02362	3.75849	1.11593	3.36802	0.000757087	0.00287439	none
K13103	1.54622	3.7563	0.868081	4.32713	1.51065e-05	0.000114358	none
K18619	1.70349	3.75599	1.02574	3.66175	0.000250495	0.00116476	none
K13184	2.63175	3.75521	0.800883	4.68884	2.74761e-06	2.83378e-05	none
K02327	17.619	3.7547	0.662142	5.67054	1.42348e-08	3.74738e-07	POLD1
K04429	1.96011	3.75372	0.952345	3.94155	8.09553e-05	0.000457626	TAO
K18621	1.172	3.75305	1.25564	2.98895	0.00279935	0.00845336	none
K10523	3.83577	3.75134	0.861815	4.35284	1.34388e-05	0.000103642	none
K07173	18.4372	3.75055	0.560027	6.69709	2.1261e-11	1.80482e-09	luxS
K16719	0.955243	3.74934	1.20308	3.11644	0.00183049	0.00593358	none
K01557	1.35058	3.74862	0.997378	3.75847	0.000170952	0.000857525	FAHD1
K08818	4.81025	3.74836	0.778695	4.81364	1.48205e-06	1.69385e-05	none
K09828	6.46633	3.74692	0.815369	4.59537	4.31992e-06	4.09995e-05	DHCR24_DWF1
K09539	1.24439	3.74514	1.20482	3.10846	0.00188066	0.00605272	none
K17081	2.22602	3.74391	1.18009	3.17256	0.00151101	0.00506321	none
K04611	2.52844	3.74231	0.814173	4.59646	4.29736e-06	4.08825e-05	none
K18211	0.73854	3.74202	1.19108	3.1417	0.0016797	0.00553695	SNAP25
K10857	3.86516	3.74137	1.04121	3.59331	0.000326507	0.00143173	exoX
K00503	1.32291	3.74128	1.02744	3.64137	0.000271192	0.00123952	DBH
K13169	0.855486	3.74053	1.22087	3.06382	0.00218532	0.00687726	none
K08059	2.19695	3.74034	0.891338	4.19631	2.71294e-05	0.000186858	IFI30_GILT
K02976	2.10164	3.73924	0.968437	3.86111	0.000112873	0.000605195	RP-S26e_RPS26
K10436	5.31166	3.73917	0.791802	4.72236	2.33123e-06	2.46579e-05	none
K14724	3.92601	3.73912	0.910459	4.10685	4.01099e-05	0.00025553	none
K05316	2.54703	3.7391	0.957394	3.9055	9.403e-05	0.000519992	none
K14676	5.14993	3.739	0.758285	4.93086	8.18677e-07	1.04782e-05	NTE_NRE
K05609	1.47195	3.7379	1.09419	3.41613	0.000635191	0.00247401	none
K03030	3.24303	3.73757	0.966474	3.86723	0.00011008	0.000593227	PSMD14_RPN11_POH1
K01103	6.8722	3.73571	0.627466	5.95364	2.62237e-09	9.68229e-08	PFKFB3
K10706	5.12061	3.73376	0.687967	5.42724	5.72336e-08	1.1818e-06	none
K08653	4.16223	3.73242	0.797651	4.67926	2.87915e-06	2.9359e-05	MBTPS1
K09564	2.03547	3.73113	1.18225	3.15596	0.00159971	0.0053245	PPIE
K02966	2.77668	3.73109	0.915496	4.07548	4.59191e-05	0.000285399	RP-S19e_RPS19
K05304	1.87406	3.73035	1.18178	3.15656	0.00159639	0.00531703	NANS_SAS
K05110	2.18214	3.72981	0.838205	4.44976	8.59666e-06	7.22964e-05	EPHB1_ELK_NET
K11495	1.97871	3.72979	1.21812	3.06192	0.0021992	0.00691655	none
K12184	1.51737	3.72881	1.12233	3.32238	0.000892533	0.00328442	VPS28
K14191	4.65939	3.7285	0.762591	4.88925	1.01219e-06	1.25663e-05	none
K02893	2.96212	3.72818	1.04827	3.5565	0.000375832	0.00160411	RP-L23Ae_RPL23A
K16330	1.95948	3.72809	0.979926	3.80446	0.000142111	0.000733983	K16330
K00693	4.80303	3.72747	0.71848	5.188	2.12569e-07	3.49543e-06	GYS
K13171	1.52227	3.72673	1.13532	3.28253	0.00102881	0.00368422	SRRM1_SRM160
K08601	1.0681	3.72515	1.22141	3.04987	0.00228941	0.00713699	CYLD_USLP2
K16602	6.17712	3.72454	0.618955	6.01746	1.77175e-09	6.92798e-08	none
K06052	1.07978	3.72354	1.14159	3.26171	0.00110742	0.0039128	JAGGED
K02147	8.53183	3.72212	0.809997	4.59523	4.32282e-06	4.09995e-05	ATPeV1B_ATP6B
K17609	5.20973	3.72205	0.876925	4.24444	2.19142e-05	0.000156697	none
K11837	4.12365	3.72204	0.840663	4.4275	9.53307e-06	7.80565e-05	none
K07451	3.39145	3.72111	0.840072	4.42951	9.44459e-06	7.7652e-05	none
K06965	4.83175	3.72081	0.732493	5.07966	3.7812e-07	5.59686e-06	PELO_DOM34_pelA
K01019	2.49238	3.71895	0.943998	3.93958	8.16248e-05	0.000460885	GAL3ST1
K13578	2.07739	3.71739	1.01082	3.67759	0.000235447	0.00110827	BMPR1B_ALK6
K02964	2.97708	3.71719	0.933969	3.97999	6.89171e-05	0.000399582	RP-S18e_RPS18
K14802	23.6409	3.71671	0.57743	6.43663	1.22152e-10	7.49786e-09	none
K02984	3.09432	3.7163	0.748944	4.96205	6.97528e-07	9.24946e-06	RP-S3Ae_RPS3A
K14563	4.12053	3.71541	0.698343	5.32033	1.03578e-07	1.95578e-06	NOP1_FBL
K03265	7.88807	3.71409	0.576623	6.44111	1.18606e-10	7.40879e-09	ETF1_ERF1
K05208	2.29594	3.71394	0.838741	4.42799	9.51154e-06	7.80088e-05	GRIN1
K04028	1.21612	3.71385	1.24974	2.97169	0.00296161	0.00889394	none
K14945	0.825396	3.71205	1.23306	3.01043	0.00260874	0.00797231	none
K13780	1.67938	3.71188	1.15117	3.22446	0.00126213	0.0043636	SLC7A5_LAT1
K06689	11.5221	3.7114	0.593573	6.25265	4.03547e-10	2.09845e-08	UBE2D_E_UBC4_UBC5
K11427	2.26098	3.71067	0.953023	3.89358	9.87748e-05	0.000541408	DOT1L_DOT1
K03065	4.75379	3.70882	0.841428	4.40777	1.04441e-05	8.43339e-05	PSMC3_RPT5
K08017	1.20908	3.70731	1.15187	3.21851	0.00128857	0.00444225	none
K08825	9.83412	3.70721	0.743271	4.98769	6.11051e-07	8.33648e-06	none
K04911	7.45619	3.70683	0.865997	4.28042	1.86543e-05	0.000136734	none
K02936	5.97891	3.70628	0.854557	4.33707	1.44392e-05	0.000109977	RP-L7Ae_RPL7A
K13190	2.01751	3.70204	0.955436	3.87471	0.000106751	0.000579055	none
K12837	3.84812	3.70137	0.705349	5.24757	1.54115e-07	2.70436e-06	U2AF2
K02325	1.38869	3.70083	0.944822	3.91696	8.96718e-05	0.000499507	POLE2
K15115	2.602	3.69995	0.910865	4.06202	4.86505e-05	0.000299378	none
K12815	9.55241	3.69897	0.717775	5.15339	2.55823e-07	4.09812e-06	DHX38_PRP16
K03246	3.54603	3.69824	0.798349	4.63236	3.61526e-06	3.53413e-05	EIF3I
K01674	12.1568	3.69816	0.780493	4.73824	2.15582e-06	2.31575e-05	cah
K08874	15.0773	3.69783	0.695634	5.31577	1.06209e-07	2.00164e-06	TRRAP
K15156	3.08905	3.69739	0.92514	3.99657	6.42658e-05	0.000377016	MED14_RGR1
K11665	4.5966	3.69677	0.680929	5.42901	5.66679e-08	1.17255e-06	none
K02929	4.72595	3.69677	0.744777	4.96359	6.92015e-07	9.21326e-06	RP-L44e_RPL44
K12481	0.922821	3.69651	1.25214	2.95215	0.00315571	0.00936715	RBSN_ZFYVE20
K18622	2.39805	3.69462	0.948788	3.89405	9.85858e-05	0.00054067	none
K04464	2.41528	3.69384	0.934113	3.95439	7.67303e-05	0.000437477	MAPK7
K13291	3.19593	3.69313	1.01649	3.63321	0.000279915	0.00126772	none
K17601	3.00844	3.68832	0.888774	4.1499	3.32618e-05	0.000219423	none
K15172	3.45697	3.68811	0.658502	5.60075	2.13427e-08	5.20825e-07	none
K02993	2.20431	3.68764	1.14734	3.21407	0.00130868	0.00449905	RP-S7e_RPS7
K11163	2.91337	3.68723	0.946307	3.89644	9.76162e-05	0.000536538	none
K00889	9.13368	3.68647	0.775283	4.755	1.98446e-06	2.14936e-05	PIP5K
K14763	1.44611	3.68527	1.11755	3.29764	0.000975012	0.0035278	none
K13339	1.2622	3.68474	1.15935	3.17827	0.00148156	0.00498471	PEX6_PXAAA1
K17852	1.18152	3.68404	1.22498	3.00742	0.00263477	0.00803701	none
K09489	2.69545	3.6836	0.929914	3.96123	7.45651e-05	0.000427094	HSPA4
K16196	2.55324	3.68252	0.831513	4.4287	9.48033e-06	7.78656e-05	EIF2AK4
K08288	1.78207	3.68126	1.01004	3.64468	0.000267722	0.00122814	PRKCSH
K02678	1.75932	3.67986	0.956874	3.84571	0.000120205	0.000637753	ETS_pnt
K13960	0.687436	3.67984	1.17331	3.13628	0.00171106	0.00561053	UBE2T_HSPC150
K00619	10.2904	3.67946	0.872853	4.21544	2.49287e-05	0.000173871	argA
K03250	3.78995	3.67935	0.894907	4.11143	3.93211e-05	0.000252122	EIF3E_INT6
K09503	8.59547	3.67812	0.711112	5.17235	2.31167e-07	3.74544e-06	DNAJA2
K04601	1.93171	3.67703	1.18479	3.10354	0.0019122	0.0061423	none
K12196	6.89065	3.67681	0.790731	4.64989	3.32113e-06	3.29854e-05	VPS4
K11807	1.63724	3.67659	1.03434	3.55454	0.00037864	0.00161194	none
K02432	0.923356	3.67411	1.08082	3.39937	0.000675412	0.00260008	FZD1_7_fz
K02979	1.3268	3.67398	1.11032	3.30893	0.000936531	0.00341843	RP-S28e_RPS28
K12826	3.1777	3.67388	0.927838	3.95961	7.5072e-05	0.000429588	SF3A2_SAP62
K11224	3.43879	3.67294	0.811523	4.52599	6.01134e-06	5.34509e-05	STAT5B
K13276	1.32914	3.66908	1.02998	3.56227	0.000367666	0.00157535	none
K00586	4.30219	3.6688	0.662858	5.53482	3.11547e-08	6.98483e-07	none
K03262	3.14935	3.66871	0.715229	5.12942	2.9063e-07	4.56009e-06	EIF5
K09848	2.35676	3.66824	1.07778	3.40352	0.000665234	0.00257186	TRAF4
K11273	3.31946	3.66793	0.73634	4.98131	6.31561e-07	8.58093e-06	none
K15085	2.88446	3.66735	0.837688	4.37794	1.19804e-05	9.47367e-05	none
K05768	2.93053	3.66586	0.796287	4.60369	4.1506e-06	3.97913e-05	GSN
K12396	4.40858	3.66554	0.757836	4.83686	1.31909e-06	1.55228e-05	AP3D
K00921	2.8429	3.66544	1.12479	3.25877	0.00111895	0.00394932	PIKFYVE_FAB1
K06184	2.38666	3.66493	1.07516	3.40874	0.000652633	0.00252905	none
K02739	0.682928	3.66394	1.24784	2.93622	0.00332238	0.00976275	PSMB7
K03081	6.1817	3.66198	1.24882	2.93236	0.00336395	0.00986149	sgbH
K04739	11.0796	3.66152	0.736336	4.97262	6.60531e-07	8.88943e-06	PRKAR
K14402	2.68377	3.66017	1.00509	3.64163	0.000270914	0.00123882	CPSF2_CFT2
K07562	3.64498	3.65984	0.89202	4.10287	4.08061e-05	0.000258718	NMD3
K14209	4.51747	3.6587	0.821968	4.45115	8.54124e-06	7.19521e-05	none
K08790	7.35738	3.65756	0.711277	5.14224	2.7148e-07	4.2799e-06	none
K12868	3.50286	3.65703	1.01626	3.59852	0.000320034	0.00141145	SYF2
K08762	1.09154	3.65599	1.17691	3.10644	0.00189356	0.00608635	DBI_ACBP
K18083	2.19597	3.65524	0.947493	3.8578	0.000114414	0.000611123	MTMR6_7_8
K17266	4.17777	3.65497	0.968942	3.77213	0.000161862	0.00082021	none
K10595	14.5859	3.65368	0.741823	4.92527	8.42431e-07	1.0727e-05	HERC2
K12827	1.89705	3.6532	0.888636	4.11102	3.9391e-05	0.000252245	SF3A3_SAP61_PRP9
K18061	4.44601	3.65313	0.861878	4.23857	2.24946e-05	0.000160159	none
K04371	10.5939	3.64828	0.654221	5.57652	2.4538e-08	5.76149e-07	MAPK1_3
K17260	6.18678	3.64789	0.734474	4.96668	6.81104e-07	9.09597e-06	none
K15332	1.54345	3.6475	1.05832	3.44651	0.000567886	0.00226243	none
K12047	1.32515	3.64744	1.00079	3.64457	0.000267836	0.00122814	MGAM
K10848	4.10276	3.64651	0.865856	4.21145	2.53735e-05	0.000176477	ERCC4_XPF
K16686	0.776213	3.64588	1.18751	3.07019	0.00213921	0.00675139	SAV1_Sav
K01672	5.40776	3.64541	0.671182	5.43133	5.59356e-08	1.16268e-06	E4.2.1.1
K15029	2.49828	3.64489	0.853225	4.2719	1.93816e-05	0.000141231	none
K13148	3.62908	3.644	0.845101	4.31191	1.61848e-05	0.00012141	none
K04539	1.33301	3.64262	1.16487	3.12706	0.00176567	0.00575914	GNB5
K11997	5.16503	3.63965	0.876098	4.15438	3.26165e-05	0.000215965	none
K03033	2.41656	3.63954	0.757708	4.80335	1.5603e-06	1.75305e-05	PSMD3_RPN3
K04021	1.80426	3.63781	0.913854	3.98074	6.8702e-05	0.000398568	eutE
K06564	1.75452	3.63745	1.11985	3.24815	0.0011616	0.00407236	IGF2R
K08292	1.84343	3.63592	0.977313	3.72032	0.000198971	0.000969666	EEF2K
K08682	10.0423	3.63362	0.872856	4.16291	3.14214e-05	0.000209448	acpH
K15436	2.59811	3.63338	0.821136	4.42482	9.6523e-06	7.88377e-05	none
K08155	2.32373	3.6329	0.904619	4.01595	5.92069e-05	0.000352245	SLC18A1_2_VMAT
K10598	3.05004	3.63259	0.827244	4.39119	1.12731e-05	9.02435e-05	PPIL2_CYC4_CHP60
K03680	3.32883	3.63243	1.05	3.45945	0.00054128	0.00217652	EIF2B4
K00733	1.32393	3.632	0.998244	3.63839	0.000274344	0.00125048	B4GALT7
K11096	1.59369	3.63182	1.09138	3.32772	0.000875592	0.00323767	SNRPD2_SMD2
K10776	2.80623	3.6302	0.77309	4.6957	2.65701e-06	2.7604e-05	LIG3
K04482	3.67207	3.6289	0.659266	5.50446	3.70302e-08	8.17297e-07	RAD51
K02927	7.84365	3.62805	0.50587	7.17191	7.39582e-13	1.18476e-10	RP-L40e_RPL40
K15196	6.2449	3.62594	1.00696	3.60087	0.000317157	0.00140224	none
K10393	9.26477	3.62572	0.766274	4.73163	2.22726e-06	2.37351e-05	none
K08576	4.13521	3.62474	0.724384	5.00389	5.61856e-07	7.78358e-06	none
K11407	7.13522	3.62442	0.824214	4.39742	1.09544e-05	8.79541e-05	HDAC6
K14290	6.79563	3.62346	0.779973	4.64563	3.39044e-06	3.36066e-05	XPO1_CRM1
K15542	2.9656	3.62346	0.79365	4.56556	4.98155e-06	4.58968e-05	PFS2
K17398	2.32186	3.62096	0.778074	4.65375	3.25946e-06	3.25356e-05	DNMT3A
K09378	7.16999	3.61926	0.708635	5.10737	3.2668e-07	5.03281e-06	ATBF1
K03249	2.30903	3.61909	0.809222	4.4723	7.73825e-06	6.60596e-05	EIF3F
K18082	1.37872	3.61891	1.13163	3.19795	0.00138406	0.00471578	MTMR3_4_ZFYVE10_11
K09645	4.13154	3.61815	0.763637	4.73804	2.1579e-06	2.31575e-05	none
[truncated: 1,403 more rows]

## Sheet: Table_S2_SAG_gene_annotation
SAG	Scaffold	ID	Feature	Start	End	Strand	Gene	Product	eC_number	KO	TCDB_ID	TCDB_number	TCDB_Family	TCDB_ref_seqence
Actinomarina	HD9-500m-PIT-SAG01_3	HD9-500m-PIT-SAG01_00056	CDS	18601	19629	+	salA	Iron-sulfur cluster carrier protein		K03593	A0L4L0	3.A.1.132.3	the atp-binding cassette (abc) superfamily.	gnl|TC-DB|A0L4L0|3.A.1.132.3 Putative uncharacterized protein - Magnetococcus sp. (strain MC-1).
Actinomarina	HD9-500m-PIT-SAG01_9	HD9-500m-PIT-SAG01_00273	CDS	11606	12412	-	atpB	ATP synthase subunit a		K02108	A1B619	3.A.2.1.7	the h(+)- or na(+)-translocating f-type, v-type and a-type atpase (f-atpase) superfamily.	gnl|TC-DB|A1B619|3.A.2.1.7 ATP synthase subunit a OS=Paracoccus denitrificans (strain Pd 1222) GN=atpB PE=3 SV=1
Actinomarina	HD9-500m-PIT-SAG01_4	HD9-500m-PIT-SAG01_00090	CDS	18983	20083	+		Multidrug efflux ATP-binding/permease protein	3.6.3.-		A4QD95	3.A.1.106.4	the atp-binding cassette (abc) superfamily.	gnl|TC-DB|A4QD95|3.A.1.106.4 Putative uncharacterized protein - Corynebacterium glutamicum (strain R).
Actinomarina	HD9-500m-PIT-SAG01_3	HD9-500m-PIT-SAG01_00044	CDS	5690	6898	-	degP	Periplasmic serine endoprotease DegP	3.4.21.107	K04771	B2GH49	9.B.160.1.10	the colicin v production (cvpa) family.	gnl|TC-DB|B2GH49|9.B.160.1.10 Putative S1C family peptidase OS=Kocuria rhizophila (strain ATCC 9341 / DSM 348 / NBRC 103217 / DC2201) GN=KRH_04540 PE=4 SV=1
Actinomarina	HD9-500m-PIT-SAG01_5	HD9-500m-PIT-SAG01_00100	CDS	7099	8592	+	murJ	Lipid II flippase MurJ			B7IE18	2.A.66.4.8	the multidrug/oligosaccharidyl-lipid/polysaccharide (mop) flippase superfamily.	gnl|TC-DB|B7IE18|2.A.66.4.8 Putative lipid II flippase MurJ OS=Thermosipho africanus (strain TCF52B) GN=mviN PE=3 SV=1
Actinomarina	HD9-500m-PIT-SAG01_5	HD9-500m-PIT-SAG01_00117	CDS	18098	19867	+	pknB	Serine/threonine-protein kinase PknB	2.7.11.1	K12132	D8HIS0	9.B.106.2.2	the pock size-determining protein (psdp) family.	gnl|TC-DB|D8HIS0|9.B.106.2.2 Serine/threonine protein kinase OS=Amycolatopsis mediterranei (strain U-32) GN=AMED_8299 PE=3 SV=1
Actinomarina	HD9-500m-PIT-SAG01_9	HD9-500m-PIT-SAG01_00270	CDS	10315	10842	-	atpH	ATP synthase subunit delta			F8L1Z4	3.A.2.1.6	the h(+)- or na(+)-translocating f-type, v-type and a-type atpase (f-atpase) superfamily.	gnl|TC-DB|F8L1Z4|3.A.2.1.6 ATP synthase subunit delta OS=Parachlamydia acanthamoebae (strain UV7) GN=atpH PE=3 SV=1
Actinomarina	HD9-500m-PIT-SAG01_9	HD9-500m-PIT-SAG01_00272	CDS	11386	11592	-	atpE	ATP synthase subunit c			F8L1Z6	3.A.2.1.6	the h(+)- or na(+)-translocating f-type, v-type and a-type atpase (f-atpase) superfamily.	gnl|TC-DB|F8L1Z6|3.A.2.1.6 ATP synthase subunit c OS=Parachlamydia acanthamoebae (strain UV7) GN=atpE-B PE=3 SV=1
Actinomarina	HD9-500m-PIT-SAG01_5	HD9-500m-PIT-SAG01_00125	CDS	22052	23800	+	frdA	Fumarate reductase flavoprotein subunit	1.3.5.4	K18209	F9VN10	3.D.10.1.4	the prokaryotic succinate dehydrogenase (sdh) family.	gnl|TC-DB|F9VN10|3.D.10.1.4 Succinate dehydrogenase flavoprotein subunit OS=Sulfolobus tokodaii (strain DSM 16993 / JCM 10545 / NBRC 100140 / 7) GN=sdhA PE=4 SV=1
Actinomarina	HD9-500m-PIT-SAG01_8	HD9-500m-PIT-SAG01_00256	CDS	36755	37372	-	epsL	putative sugar transferase EpsL	2.-.-.-	K00996	H8E4X1	9.B.18.1.2	the xanthan glycosyl transferase, gumd (gumd) family.	gnl|TC-DB|H8E4X1|9.B.18.1.2 Exopolysaccharide biosynthesis polyprenyl glycosylphosphotransferase OS=Microbacterium laevaniformans OR221 GN=OR221_1901 PE=4 SV=1
Actinomarina	HD9-500m-PIT-SAG01_7	HD9-500m-PIT-SAG01_00153	CDS	13868	14614	+	cbiO	Cobalt import ATP-binding protein CbiO	3.6.3.-	K02006	O68106	3.A.1.23.8	the atp-binding cassette (abc) superfamily.	gnl|TC-DB|O68106|3.A.1.23.8 Cobalt import ATP-binding protein CbiO OS=Rhodobacter capsulatus (strain ATCC BAA-309 / NBRC 16581 / SB1003) GN=cbiO PE=1 SV=1
Actinomarina	HD9-500m-PIT-SAG01_9	HD9-500m-PIT-SAG01_00264	CDS	4116	5252	-		hypothetical protein			O87918	2.A.58.1.2	the phosphate:na(+) symporter (pnas) family.	gnl|TC-DB|O87918|2.A.58.1.2 SODIUM DEPENDENT PHOSPHATE PUMP (NPTA PROTEIN) - Vibrio cholerae.
Actinomarina	HD9-500m-PIT-SAG01_7	HD9-500m-PIT-SAG01_00188	CDS	40575	41864	-	secY	Protein translocase subunit SecY		K03076	P0A5Z2	3.A.5.2.2	the general secretory pathway (sec) family.	gnl|TC-DB|P0A5Z2|3.A.5.2.2 Preprotein translocase subunit secY OS=Mycobacterium tuberculosis GN=secY PE=3 SV=1
Actinomarina	HD9-500m-PIT-SAG01_3	HD9-500m-PIT-SAG01_00049	CDS	11300	12403	+		hypothetical protein		K01998	P21628	3.A.1.4.8	the atp-binding cassette (abc) superfamily.	gnl|TC-DB|P21628|3.A.1.4.8 High-affinity branched-chain amino acid transport system permease protein BraE OS=Pseudomonas aeruginosa (strain ATCC 15692 / PAO1 / 1C / PRS 101 / LMG 12228) GN=braE PE=3 SV=1
Actinomarina	HD9-500m-PIT-SAG01_9	HD9-500m-PIT-SAG01_00266	CDS	6175	6492	-	atpC	ATP synthase epsilon chain%2C sodium ion specific			P29709	3.A.2.1.2	the h(+)- or na(+)-translocating f-type, v-type and a-type atpase (f-atpase) superfamily.	gnl|TC-DB|P29709|3.A.2.1.2 ATP synthase epsilon chain, sodium ion specific (EC 3.6.3.15) - Propionigenium modestum.
Actinomarina	HD9-500m-PIT-SAG01_9	HD9-500m-PIT-SAG01_00268	CDS	7923	8792	-	atpG	ATP synthase gamma chain		K02115	P29710	3.A.2.1.2	the h(+)- or na(+)-translocating f-type, v-type and a-type atpase (f-atpase) superfamily.	gnl|TC-DB|P29710|3.A.2.1.2 ATP synthase gamma chain, sodium ion specific (EC 3.6.3.15) - Propionigenium modestum.
Actinomarina	HD9-500m-PIT-SAG01_5	HD9-500m-PIT-SAG01_00113	CDS	14587	15135	+	eamB	Cysteine/O-acetylserine efflux protein			P38101	2.A.76.1.4	the resistance to homoserine/threonine (rhtb) family.	gnl|TC-DB|P38101|2.A.76.1.4 Hypothetical protein yfiK - Escherichia coli.
Actinomarina	HD9-500m-PIT-SAG01_9	HD9-500m-PIT-SAG01_00282	CDS	17912	19261	-	rho	Transcription termination factor Rho	3.6.4.-	K03628	P40290	3.A.6.1.1	the type iii (virulence-related) secretory pathway (iiisp) family.	gnl|TC-DB|P40290|3.A.6.1.1 PROBABLE ATP SYNTHASE YSCN (EC 3.6.1.34) (YOPS SECRETION ATPASE) - Yersinia enterocolitica.
Actinomarina	HD9-500m-PIT-SAG01_9	HD9-500m-PIT-SAG01_00267	CDS	6493	7911	-	atpD	ATP synthase subunit beta	3.6.3.14	K02112	P50002	3.A.2.1.5	the h(+)- or na(+)-translocating f-type, v-type and a-type atpase (f-atpase) superfamily.	gnl|TC-DB|P50002|3.A.2.1.5 ATP synthase subunit beta, sodium ion specific OS=Acetobacterium woodii (strain ATCC 29683 / DSM 1030 / JCM 2381 / KCTC 1655) GN=atpD PE=1 SV=3
Actinomarina	HD9-500m-PIT-SAG01_8	HD9-500m-PIT-SAG01_00247	CDS	27765	28907	-	bshA	N-acetyl-alpha-D-glucosaminyl L-malate synthase	2.4.1.-		P73948	2.A.38.4.5	the k(+) transporter (trk) family.	gnl|TC-DB|P73948|2.A.38.4.5 Slr1508 protein OS=Synechocystis sp. (strain PCC 6803) GN=slr1508 PE=4 SV=1
Actinomarina	HD9-500m-PIT-SAG01_2	HD9-500m-PIT-SAG01_00027	CDS	21022	21552	-	gmk	Guanylate kinase	2.7.4.8		P78352	8.A.24.1.3	the ezrin/radixin/moesin-binding phosphoprotein 50 (ebp50) family.	gnl|TC-DB|P78352|8.A.24.1.3 Disks large homologue 4 OS=Homo sapiens GN=DLG4 PE=1 SV=3
Actinomarina	HD9-500m-PIT-SAG01_9	HD9-500m-PIT-SAG01_00269	CDS	8796	10313	-	atpA	ATP synthase subunit alpha	3.6.3.14	K02111	Q24HY8	3.A.2.1.4	the h(+)- or na(+)-translocating f-type, v-type and a-type atpase (f-atpase) superfamily.	gnl|TC-DB|Q24HY8|3.A.2.1.4 ATP synthase subunit alpha OS=Tetrahymena thermophila (strain SB210) GN=TTHERM_00571860 PE=3 SV=2
Actinomarina	HD9-500m-PIT-SAG01_3	HD9-500m-PIT-SAG01_00058	CDS	20608	21207	+	plsY	Glycerol-3-phosphate acyltransferase	2.3.1.-	K08591	Q45064	9.B.31.1.2	the yqih (yqih) family.	gnl|TC-DB|Q45064|9.B.31.1.2 Glycerol-3-phosphate acyltransferase OS=Bacillus subtilis (strain 168) GN=plsY PE=1 SV=1
Actinomarina	HD9-500m-PIT-SAG01_7	HD9-500m-PIT-SAG01_00145	CDS	9913	10497	+		hypothetical protein			Q47Q85	2.A.115.2.7	the novobiocin exporter (nbce) family.	gnl|TC-DB|Q47Q85|2.A.115.2.7 Putative uncharacterized protein OS=Thermobifida fusca (strain YX) GN=Tfu_1346 PE=4 SV=1
Actinomarina	HD9-500m-PIT-SAG01_4	HD9-500m-PIT-SAG01_00077	CDS	5779	7089	+	msmE	Multiple sugar-binding protein		K10232	Q55471	3.A.1.1.32	the atp-binding cassette (abc) superfamily.	gnl|TC-DB|Q55471|3.A.1.1.32 Slr0529 protein OS=Synechocystis sp. (strain PCC 6803) GN=slr0529 PE=4 SV=1
Actinomarina	HD9-500m-PIT-SAG01_4	HD9-500m-PIT-SAG01_00078	CDS	7192	8433	+	lacF	Lactose transport system permease protein LacF		K10233	Q55472	3.A.1.1.32	the atp-binding cassette (abc) superfamily.	gnl|TC-DB|Q55472|3.A.1.1.32 Membrane bound sugar transport protein OS=Synechocystis sp. (strain PCC 6803) GN=slr0530 PE=3 SV=1
Actinomarina	HD9-500m-PIT-SAG01_4	HD9-500m-PIT-SAG01_00079	CDS	8430	9329	+	araQ	L-arabinose transport system permease protein AraQ		K10234	Q55473	3.A.1.1.32	the atp-binding cassette (abc) superfamily.	gnl|TC-DB|Q55473|3.A.1.1.32 Membrane bound sugar transport protein OS=Synechocystis sp. (strain PCC 6803) GN=slr0531 PE=3 SV=1
Actinomarina	HD9-500m-PIT-SAG01_3	HD9-500m-PIT-SAG01_00063	CDS	24753	25571	+	nqrF	Na(+)-translocating NADH-quinone reductase subunit F	1.6.5.8	K00326	Q56584	3.D.5.1.1	the na(+)-translocating nadh:quinone dehydrogenase (na-ndh or nqr) family.	gnl|TC-DB|Q56584|3.D.5.1.1 Na(+)-translocating NADH-quinone reductase subunit F (EC 1.6.5.-) (Na(+)-translocating NADH-quinone reductase subunit beta) (Na(+)- translocating NQR subunit F) (Na(+)-NQR subunit F) (NQR complex subunit F) (NQR-1 subunit F) - Vibrio
Actinomarina	HD9-500m-PIT-SAG01_5	HD9-500m-PIT-SAG01_00095	CDS	2666	3349	+	ydfK	putative membrane protein YdfK		K07150	Q5SJX5	9.B.120.1.3	the duf554 (duf554) family.	gnl|TC-DB|Q5SJX5|9.B.120.1.3 Putative uncharacterized protein TTHA0877 OS=Thermus thermophilus (strain HB8 / ATCC 27634 / DSM 579) GN=TTHA0877 PE=4 SV=1
Actinomarina	HD9-500m-PIT-SAG01_4	HD9-500m-PIT-SAG01_00069	CDS	178	726	+	pgsA	CDP-diacylglycerol--glycerol-3-phosphate 3-phosphatidyltransferase	2.7.8.5	K00995	Q6ADZ6	4.F.1.1.7	the choline/ethanolaminephosphotransferase 1 (cept1) family.	gnl|TC-DB|Q6ADZ6|4.F.1.1.7 CDP-diacylglycerol--glycerol-3-phosphate 3-phosphatidyltransferase OS=Leifsonia xyli subsp. xyli (strain CTCB07) GN=pgsA PE=3 SV=1
Actinomarina	HD9-500m-PIT-SAG01_8	HD9-500m-PIT-SAG01_00248	CDS	28915	29871	-	gerKI	dTDP-4-oxo-6-deoxy-D-allose reductase	1.1.1.364	K01784	Q6MMD5	9.B.18.2.1	the xanthan glycosyl transferase, gumd (gumd) family.	gnl|TC-DB|Q6MMD5|9.B.18.2.1 Nucleotide sugar epimerase/dehydratase OS=Bdellovibrio bacteriovorus (strain ATCC 15356 / DSM 50701 / NCIB 9529 / HD100) GN=wbpM PE=4 SV=1
Actinomarina	HD9-500m-PIT-SAG01_7	HD9-500m-PIT-SAG01_00142	CDS	7750	8637	+		hypothetical protein			Q6SJ76	2.A.7.3.67	the drug/metabolite transporter (dmt) superfamily.	gnl|TC-DB|Q6SJ76|2.A.7.3.67 Drug/metabolite transporter OS=Escherichia coli GN=pecM PE=4 SV=1
Actinomarina	HD9-500m-PIT-SAG01_8	HD9-500m-PIT-SAG01_00242	CDS	22363	23403	-	tagO	putative undecaprenyl-phosphate N-acetylglucosaminyl 1-phosphate transferase	2.7.8.33	K02851	Q7UQ81	9.B.146.1.1	the putative undecaprenyl-phosphate n-acetylglucosaminyl transferase (murg) family.	gnl|TC-DB|Q7UQ81|9.B.146.1.1 Putative undecaprenyl-phosphate N-acetylglucosaminyltransferase OS=Rhodopirellula baltica (strain SH1) GN=murG PE=4 SV=1
Actinomarina	HD9-500m-PIT-SAG01_3	HD9-500m-PIT-SAG01_00045	CDS	6996	7784	+	livF	High-affinity branched-chain amino acid transport ATP-binding protein LivF		K01996	Q8DQH7	3.A.1.4.10	the atp-binding cassette (abc) superfamily.	gnl|TC-DB|Q8DQH7|3.A.1.4.10 ABC transporter ATP-binding protein-branched chain amino acid transport OS=Streptococcus pneumoniae (strain ATCC BAA-255 / R6) GN=livF PE=3 SV=1
Actinomarina	HD9-500m-PIT-SAG01_3	HD9-500m-PIT-SAG01_00046	CDS	7781	8545	+	glnQ	Glutamine transport ATP-binding protein GlnQ		K01995	Q8DQH8	3.A.1.4.10	the atp-binding cassette (abc) superfamily.	gnl|TC-DB|Q8DQH8|3.A.1.4.10 ABC transporter ATP-binding protein-branched chain amino acid transport OS=Streptococcus pneumoniae (strain ATCC BAA-255 / R6) GN=livG PE=3 SV=1
Actinomarina	HD9-500m-PIT-SAG01_3	HD9-500m-PIT-SAG01_00048	CDS	10383	11303	+	livH	High-affinity branched-chain amino acid transport system permease protein LivH		K01997	Q8DQI0	3.A.1.4.10	the atp-binding cassette (abc) superfamily.	gnl|TC-DB|Q8DQI0|3.A.1.4.10 ABC transporter membrane-spanning permease-branched chain amino acid transport OS=Streptococcus pneumoniae (strain ATCC BAA-255 / R6) GN=livH PE=4 SV=1
Actinomarina	HD9-500m-PIT-SAG01_7	HD9-500m-PIT-SAG01_00152	CDS	13107	13871	+	ecfT	Energy-coupling factor transporter transmembrane protein EcfT		K02008	Q97JB9	3.A.1.23.2	the atp-binding cassette (abc) superfamily.	gnl|TC-DB|Q97JB9|3.A.1.23.2 Cobalt permease - Clostridium acetobutylicum.
Actinomarina	HD9-500m-PIT-SAG01_4	HD9-500m-PIT-SAG01_00085	CDS	14910	15572	+		Blue-light absorbing proteorhodopsin			Q9F7P4	3.E.1.6.1	the ion-translocating microbial rhodopsin (mr) family.	gnl|TC-DB|Q9F7P4|3.E.1.6.1 PROTEORHODOPSIN - uncultured proteobacterium EBAC31A08.
Actinomarina	HD9-500m-PIT-SAG01_9	HD9-500m-PIT-SAG01_00271	CDS	10847	11383	-	atpF	ATP synthase subunit b			Q9RMB4	3.A.2.1.5	the h(+)- or na(+)-translocating f-type, v-type and a-type atpase (f-atpase) superfamily.	gnl|TC-DB|Q9RMB4|3.A.2.1.5 ATP synthase subunit b OS=Acetobacterium woodii GN=atpF PE=3 SV=1
Actinomarina	HD9-500m-PIT-SAG01_4	HD9-500m-PIT-SAG01_00083	CDS	12066	13241	-	sugC	Trehalose import ATP-binding protein SugC	3.6.3.-	K10112	Q9X103	3.A.1.1.22	the atp-binding cassette (abc) superfamily.	gnl|TC-DB|Q9X103|3.A.1.1.22 Sugar ABC transporter, ATP-binding protein - Thermotoga maritima.
Actinomarina	HD9-500m-PIT-SAG01_3	HD9-500m-PIT-SAG01_00047	CDS	8548	10386	+		Long-chain-fatty-acid--CoA ligase FadD15	6.2.1.3	K01897	Q9XIA9	4.C.1.1.14	the fatty acid transporter (fat) family.	gnl|TC-DB|Q9XIA9|4.C.1.1.14 Long chain acyl-CoA synthetase 2 OS=Arabidopsis thaliana GN=LACS2 PE=2 SV=1
Actinomarina	HD9-500m-PIT-SAG01_4	HD9-500m-PIT-SAG01_00082	CDS	10793	12061	+		hypothetical protein			Q9Z3R5	3.A.1.1.8	the atp-binding cassette (abc) superfamily.	gnl|TC-DB|Q9Z3R5|3.A.1.1.8 Alpha-glucosides-binding periplasmic protein aglE precursor - Rhizobium meliloti (Sinorhizobium meliloti).
Actinomarina	HD9-500m-PIT-SAG01_3	HD9-500m-PIT-SAG01_00037	CDS	435	1130	-	sdhB	Succinate dehydrogenase iron-sulfur subunit	1.3.5.1	K00240	X5GWN5	3.D.10.1.6	the prokaryotic succinate dehydrogenase (sdh) family.	gnl|TC-DB|X5GWN5|3.D.10.1.6 Succinate dehydrogenase and fumarate reductase iron-sulfur family protein OS=Neorickettsia helminthoeca str. Oregon GN=NHE_0511 PE=4 SV=1
Actinomarina	HD9-500m-PIT-SAG01_3	HD9-500m-PIT-SAG01_00038	CDS	1130	2872	-	sdhA	Succinate dehydrogenase flavoprotein subunit	1.3.5.1	K00239	X5H3P0	3.D.10.1.6	the prokaryotic succinate dehydrogenase (sdh) family.	gnl|TC-DB|X5H3P0|3.D.10.1.6 Succinate dehydrogenase flavoprotein subunit OS=Neorickettsia helminthoeca str. Oregon GN=sdhA PE=3 SV=1
Actinomarina	HD9-500m-PIT-SAG01_9	HD9-500m-PIT-SAG01_00288	CDS	31391	32647	-	hom	Homoserine dehydrogenase	1.1.1.3	K00003
Actinomarina	HD9-500m-PIT-SAG01_8	HD9-500m-PIT-SAG01_00244	CDS	24580	25782	+	rkpK	UDP-glucose 6-dehydrogenase	1.1.1.22	K00012
Actinomarina	HD9-500m-PIT-SAG01_7	HD9-500m-PIT-SAG01_00136	CDS	337	1275	-	mdh	Malate dehydrogenase	1.1.1.37	K00024
Actinomarina	HD9-500m-PIT-SAG01_7	HD9-500m-PIT-SAG01_00137	CDS	1279	2526	-	icd	Isocitrate dehydrogenase [NADP]	1.1.1.42	K00031
Actinomarina	HD9-500m-PIT-SAG01_8	HD9-500m-PIT-SAG01_00253	CDS	33524	34444	+	rmlD	dTDP-4-dehydrorhamnose reductase	1.1.1.133	K00067
Actinomarina	HD9-500m-PIT-SAG01_4	HD9-500m-PIT-SAG01_00070	CDS	716	1711	+		3 beta-hydroxysteroid dehydrogenase/Delta 5-->4-isomerase		K00091
Actinomarina	HD9-500m-PIT-SAG01_5	HD9-500m-PIT-SAG01_00097	CDS	3967	4968	-	asd	Aspartate-semialdehyde dehydrogenase	1.2.1.11	K00133
Actinomarina	HD9-500m-PIT-SAG01_9	HD9-500m-PIT-SAG01_00261	CDS	169	2463	+	korA	2-oxoglutarate oxidoreductase subunit KorA	1.2.7.3	K00174
Actinomarina	HD9-500m-PIT-SAG01_9	HD9-500m-PIT-SAG01_00262	CDS	2456	3472	+	korB	2-oxoglutarate oxidoreductase subunit KorB	1.2.7.3	K00175
Actinomarina	HD9-500m-PIT-SAG01_3	HD9-500m-PIT-SAG01_00040	CDS	3264	3725	-	sdhC	Succinate dehydrogenase 2 membrane subunit SdhC		K00241
Actinomarina	HD9-500m-PIT-SAG01_3	HD9-500m-PIT-SAG01_00039	CDS	2869	3264	-		hypothetical protein		K00242
Actinomarina	HD9-500m-PIT-SAG01_1	HD9-500m-PIT-SAG01_00002	CDS	338	724	-	sodN	Superoxide dismutase [Ni]	1.15.1.1	K00518
Actinomarina	HD9-500m-PIT-SAG01_9	HD9-500m-PIT-SAG01_00276	CDS	13002	14264	-	glyA	Serine hydroxymethyltransferase	2.1.2.1	K00600
Actinomarina	HD9-500m-PIT-SAG01_2	HD9-500m-PIT-SAG01_00022	CDS	17028	17840	-	fmt	Methionyl-tRNA formyltransferase	2.1.2.9	K00604
Actinomarina	HD9-500m-PIT-SAG01_7	HD9-500m-PIT-SAG01_00146	CDS	10539	11267	+	plsC	1-acyl-sn-glycerol-3-phosphate acyltransferase	2.3.1.51	K00655
Actinomarina	HD9-500m-PIT-SAG01_7	HD9-500m-PIT-SAG01_00162	CDS	21386	22621	-	aroA1	3-phosphoshikimate 1-carboxyvinyltransferase 1	2.5.1.19	K00800
Actinomarina	HD9-500m-PIT-SAG01_7	HD9-500m-PIT-SAG01_00173	CDS	30685	32481	-	glmS	Glutamine--fructose-6-phosphate aminotransferase [isomerizing]	2.6.1.16	K00820
Actinomarina	HD9-500m-PIT-SAG01_8	HD9-500m-PIT-SAG01_00219	CDS	1764	2834	-	serC	Phosphoserine aminotransferase	2.6.1.52	K00831
Actinomarina	HD9-500m-PIT-SAG01_4	HD9-500m-PIT-SAG01_00081	CDS	9909	10802	+	mak	Fructokinase	2.7.1.4	K00847
Actinomarina	HD9-500m-PIT-SAG01_7	HD9-500m-PIT-SAG01_00159	CDS	18938	19447	-	aroK	Shikimate kinase	2.7.1.71	K00891
Actinomarina	HD9-500m-PIT-SAG01_9	HD9-500m-PIT-SAG01_00298	CDS	39119	39943	-	ispE	4-diphosphocytidyl-2-C-methyl-D-erythritol kinase	2.7.1.148	K00919
Actinomarina	HD9-500m-PIT-SAG01_5	HD9-500m-PIT-SAG01_00098	CDS	4969	6177	-	lysC	Aspartate kinase Ask_LysC	2.7.2.4	K00928
Actinomarina	HD9-500m-PIT-SAG01_7	HD9-500m-PIT-SAG01_00187	CDS	40033	40578	-	adk	Adenylate kinase	2.7.4.3	K00939
Actinomarina	HD9-500m-PIT-SAG01_9	HD9-500m-PIT-SAG01_00295	CDS	36673	37650	-	prs	Ribose-phosphate pyrophosphokinase	2.7.6.1	K00948
Actinomarina	HD9-500m-PIT-SAG01_8	HD9-500m-PIT-SAG01_00241	CDS	21640	22371	+	rmlA	Glucose-1-phosphate thymidylyltransferase	2.7.7.24	K00973
Actinomarina	HD9-500m-PIT-SAG01_5	HD9-500m-PIT-SAG01_00104	CDS	11081	12058	+	dgt	Deoxyguanosinetriphosphate triphosphohydrolase-like protein		K01129
Actinomarina	HD9-500m-PIT-SAG01_7	HD9-500m-PIT-SAG01_00186	CDS	39290	40036	-	map	Methionine aminopeptidase 1	3.4.11.18	K01265
Actinomarina	HD9-500m-PIT-SAG01_7	HD9-500m-PIT-SAG01_00168	CDS	27073	28074	-	tsaD	tRNA N6-adenosine threonylcarbamoyltransferase	2.3.1.234	K01409
Actinomarina	HD9-500m-PIT-SAG01_2	HD9-500m-PIT-SAG01_00023	CDS	17830	18324	-	def	Peptide deformylase	3.5.1.88	K01462
Actinomarina	HD9-500m-PIT-SAG01_6	HD9-500m-PIT-SAG01_00130	CDS	1473	2423	+	add	Adenosine deaminase	3.5.4.4	K01488
Actinomarina	HD9-500m-PIT-SAG01_5	HD9-500m-PIT-SAG01_00094	CDS	2103	2666	+	dcd	dCTP deaminase	3.5.4.13	K01494
Actinomarina	HD9-500m-PIT-SAG01_4	HD9-500m-PIT-SAG01_00075	CDS	4641	5537	+	gppA	Guanosine-5'-triphosphate%2C3'-diphosphate pyrophosphatase	3.6.1.40	K01524
Actinomarina	HD9-500m-PIT-SAG01_4	HD9-500m-PIT-SAG01_00084	CDS	13305	14780	+		hypothetical protein		K01669
Actinomarina	HD9-500m-PIT-SAG01_4	HD9-500m-PIT-SAG01_00072	CDS	2491	3765	+	eno	Enolase	4.2.1.11	K01689
Actinomarina	HD9-500m-PIT-SAG01_5	HD9-500m-PIT-SAG01_00105	CDS	12059	12874	-	crt	Short-chain-enoyl-CoA hydratase	4.2.1.150	K01692
Actinomarina	HD9-500m-PIT-SAG01_9	HD9-500m-PIT-SAG01_00287	CDS	30062	31390	-	thrC	Threonine synthase	4.2.3.1	K01733
Actinomarina	HD9-500m-PIT-SAG01_7	HD9-500m-PIT-SAG01_00160	CDS	19434	20612	-	aroC	Chorismate synthase	4.2.3.5	K01736
Actinomarina	HD9-500m-PIT-SAG01_7	HD9-500m-PIT-SAG01_00172	CDS	29597	30679	-	alr1	Alanine racemase 1	5.1.1.1	K01775
Actinomarina	HD9-500m-PIT-SAG01_8	HD9-500m-PIT-SAG01_00254	CDS	34441	35598	+	wbpI	UDP-2%2C3-diacetamido-2%2C3-dideoxy-D-glucuronate 2-epimerase	5.1.3.23	K01791
Actinomarina	HD9-500m-PIT-SAG01_7	HD9-500m-PIT-SAG01_00174	CDS	32688	33992	-	glmM	Phosphoglucosamine mutase	5.4.2.10	K01836
Actinomarina	HD9-500m-PIT-SAG01_2	HD9-500m-PIT-SAG01_00010	CDS	7040	8242	-	tyrS	Tyrosine--tRNA ligase	6.1.1.1	K01866
Actinomarina	HD9-500m-PIT-SAG01_7	HD9-500m-PIT-SAG01_00141	CDS	6719	7690	-	trpS	Tryptophan--tRNA ligase	6.1.1.2	K01867
Actinomarina	HD9-500m-PIT-SAG01_8	HD9-500m-PIT-SAG01_00221	CDS	4092	6548	+	leuS	Leucine--tRNA ligase	6.1.1.4	K01869
Actinomarina	HD9-500m-PIT-SAG01_5	HD9-500m-PIT-SAG01_00114	CDS	15127	16377	-	serS	Serine--tRNA ligase	6.1.1.11	K01875
Actinomarina	HD9-500m-PIT-SAG01_8	HD9-500m-PIT-SAG01_00231	CDS	14481	15770	+	glyQS	Glycine--tRNA ligase	6.1.1.14	K01880
Actinomarina	HD9-500m-PIT-SAG01_2	HD9-500m-PIT-SAG01_00013	CDS	11152	12144	-	pheS	Phenylalanine--tRNA ligase alpha subunit	6.1.1.20	K01889
Actinomarina	HD9-500m-PIT-SAG01_2	HD9-500m-PIT-SAG01_00012	CDS	8786	11152	-	pheT	Phenylalanine--tRNA ligase beta subunit	6.1.1.20	K01890
Actinomarina	HD9-500m-PIT-SAG01_7	HD9-500m-PIT-SAG01_00138	CDS	2519	3394	-	sucD	Succinate--CoA ligase [ADP-forming] subunit alpha	6.2.1.5	K01902
Actinomarina	HD9-500m-PIT-SAG01_7	HD9-500m-PIT-SAG01_00139	CDS	3395	4528	-	sucC	Succinate--CoA ligase [ADP-forming] subunit beta	6.2.1.5	K01903
Actinomarina	HD9-500m-PIT-SAG01_8	HD9-500m-PIT-SAG01_00257	CDS	37441	39282	+	asnB	Asparagine synthetase [glutamine-hydrolyzing] 1	6.3.5.4	K01953
Actinomarina	HD9-500m-PIT-SAG01_7	HD9-500m-PIT-SAG01_00211	CDS	52222	54312	-	fusA	Elongation factor G		K02355
Actinomarina	HD9-500m-PIT-SAG01_2	HD9-500m-PIT-SAG01_00030	CDS	22204	22761	-	efp	Elongation factor P		K02356
Actinomarina	HD9-500m-PIT-SAG01_7	HD9-500m-PIT-SAG01_00210	CDS	50997	52181	-	tuf1	Elongation factor Tu		K02358
Actinomarina	HD9-500m-PIT-SAG01_9	HD9-500m-PIT-SAG01_00278	CDS	14842	15594	-	prmC	Release factor glutamine methyltransferase	2.1.1.297	K02493
Actinomarina	HD9-500m-PIT-SAG01_4	HD9-500m-PIT-SAG01_00071	CDS	1713	2453	+	mazG	Nucleoside triphosphate pyrophosphohydrolase	3.6.1.8	K02499
Actinomarina	HD9-500m-PIT-SAG01_8	HD9-500m-PIT-SAG01_00226	CDS	9912	10253	+		Purine nucleoside phosphoramidase	3.9.1.-	K02503
Actinomarina	HD9-500m-PIT-SAG01_7	HD9-500m-PIT-SAG01_00185	CDS	38994	39218	-	infA	Translation initiation factor IF-1		K02518
Actinomarina	HD9-500m-PIT-SAG01_2	HD9-500m-PIT-SAG01_00016	CDS	12682	13212	-	infC	Translation initiation factor IF-3		K02520
Actinomarina	HD9-500m-PIT-SAG01_9	HD9-500m-PIT-SAG01_00299	CDS	39940	40731	-	rsmA	Ribosomal RNA small subunit methyltransferase A	2.1.1.182	K02528
Actinomarina	HD9-500m-PIT-SAG01_4	HD9-500m-PIT-SAG01_00089	CDS	17385	18902	-	menA	1%2C4-dihydroxy-2-naphthoate octaprenyltransferase	2.5.1.74	K02548
Actinomarina	HD9-500m-PIT-SAG01_9	HD9-500m-PIT-SAG01_00279	CDS	15595	16677	-	prfA	Peptide chain release factor 1		K02835
Actinomarina	HD9-500m-PIT-SAG01_7	HD9-500m-PIT-SAG01_00176	CDS	34389	34844	-	rplM	50S ribosomal protein L13		K02871
Actinomarina	HD9-500m-PIT-SAG01_7	HD9-500m-PIT-SAG01_00198	CDS	45509	45877	-	rplN	50S ribosomal protein L14		K02874
Actinomarina	HD9-500m-PIT-SAG01_7	HD9-500m-PIT-SAG01_00189	CDS	41890	42339	-	rplO	50S ribosomal protein L15		K02876
Actinomarina	HD9-500m-PIT-SAG01_7	HD9-500m-PIT-SAG01_00201	CDS	46342	46752	-	rplP	50S ribosomal protein L16		K02878
Actinomarina	HD9-500m-PIT-SAG01_7	HD9-500m-PIT-SAG01_00179	CDS	36180	36530	-	rplQ	50S ribosomal protein L17		K02879
Actinomarina	HD9-500m-PIT-SAG01_7	HD9-500m-PIT-SAG01_00192	CDS	43056	43403	-	rplR	50S ribosomal protein L18		K02881
Actinomarina	HD9-500m-PIT-SAG01_7	HD9-500m-PIT-SAG01_00205	CDS	48264	49097	-	rplB	50S ribosomal protein L2		K02886
Actinomarina	HD9-500m-PIT-SAG01_2	HD9-500m-PIT-SAG01_00014	CDS	12137	12496	-	rplT	50S ribosomal protein L20		K02887
Actinomarina	HD9-500m-PIT-SAG01_7	HD9-500m-PIT-SAG01_00203	CDS	47645	47998	-	rplV	50S ribosomal protein L22		K02890
Actinomarina	HD9-500m-PIT-SAG01_7	HD9-500m-PIT-SAG01_00206	CDS	49100	49387	-	rplW	50S ribosomal protein L23		K02892
Actinomarina	HD9-500m-PIT-SAG01_7	HD9-500m-PIT-SAG01_00197	CDS	45207	45509	-	rplX	50S ribosomal protein L24		K02895
Actinomarina	HD9-500m-PIT-SAG01_7	HD9-500m-PIT-SAG01_00208	CDS	50001	50633	-	rplC	50S ribosomal protein L3		K02906
Actinomarina	HD9-500m-PIT-SAG01_9	HD9-500m-PIT-SAG01_00281	CDS	17603	17896	-	rpmE2	50S ribosomal protein L31 type B		K02909
Actinomarina	HD9-500m-PIT-SAG01_7	HD9-500m-PIT-SAG01_00207	CDS	49384	50004	-	rplD	50S ribosomal protein L4		K02926
Actinomarina	HD9-500m-PIT-SAG01_7	HD9-500m-PIT-SAG01_00196	CDS	44665	45210	-	rplE	50S ribosomal protein L5		K02931
Actinomarina	HD9-500m-PIT-SAG01_7	HD9-500m-PIT-SAG01_00193	CDS	43405	43959	-	rplF	50S ribosomal protein L6		K02933
Actinomarina	HD9-500m-PIT-SAG01_7	HD9-500m-PIT-SAG01_00209	CDS	50630	50944	-	rpsJ	30S ribosomal protein S10		K02946
Actinomarina	HD9-500m-PIT-SAG01_7	HD9-500m-PIT-SAG01_00182	CDS	38118	38501	-	rpsK	30S ribosomal protein S11		K02948
Actinomarina	HD9-500m-PIT-SAG01_7	HD9-500m-PIT-SAG01_00213	CDS	54790	55053	-	rpsL	30S ribosomal protein S12		K02950
Actinomarina	HD9-500m-PIT-SAG01_7	HD9-500m-PIT-SAG01_00183	CDS	38501	38878	-	rpsM	30S ribosomal protein S13		K02952
Actinomarina	HD9-500m-PIT-SAG01_7	HD9-500m-PIT-SAG01_00195	CDS	44357	44662	-	rpsN	30S ribosomal protein S14		K02954
Actinomarina	HD9-500m-PIT-SAG01_7	HD9-500m-PIT-SAG01_00199	CDS	45874	46137	-	rpsQ	30S ribosomal protein S17		K02961
Actinomarina	HD9-500m-PIT-SAG01_7	HD9-500m-PIT-SAG01_00204	CDS	47998	48261	-	rpsS	30S ribosomal protein S19		K02965
Actinomarina	HD9-500m-PIT-SAG01_7	HD9-500m-PIT-SAG01_00202	CDS	46755	47645	-	rpsC	30S ribosomal protein S3		K02982
Actinomarina	HD9-500m-PIT-SAG01_7	HD9-500m-PIT-SAG01_00181	CDS	37504	38118	-	rpsD	30S ribosomal protein S4		K02986
Actinomarina	HD9-500m-PIT-SAG01_7	HD9-500m-PIT-SAG01_00191	CDS	42505	43056	-	rpsE	30S ribosomal protein S5		K02988
Actinomarina	HD9-500m-PIT-SAG01_7	HD9-500m-PIT-SAG01_00212	CDS	54317	54784	-	rpsG	30S ribosomal protein S7		K02992
Actinomarina	HD9-500m-PIT-SAG01_7	HD9-500m-PIT-SAG01_00194	CDS	43956	44354	-	rpsH	30S ribosomal protein S8		K02994
Actinomarina	HD9-500m-PIT-SAG01_7	HD9-500m-PIT-SAG01_00175	CDS	34000	34389	-	rpsI	30S ribosomal protein S9		K02996
Actinomarina	HD9-500m-PIT-SAG01_7	HD9-500m-PIT-SAG01_00180	CDS	36523	37482	-	rpoA	DNA-directed RNA polymerase subunit alpha	2.7.7.6	K03040
Actinomarina	HD9-500m-PIT-SAG01_7	HD9-500m-PIT-SAG01_00214	CDS	55252	58065	-	rpoC_1	DNA-directed RNA polymerase subunit beta'	2.7.7.6	K03046
Actinomarina	HD9-500m-PIT-SAG01_2	HD9-500m-PIT-SAG01_00026	CDS	20798	21025	-	rpoZ	DNA-directed RNA polymerase subunit omega	2.7.7.6	K03060
Actinomarina	HD9-500m-PIT-SAG01_4	HD9-500m-PIT-SAG01_00088	CDS	16761	17384	-	menG	Demethylmenaquinone methyltransferase	2.1.1.163	K03183
Actinomarina	HD9-500m-PIT-SAG01_3	HD9-500m-PIT-SAG01_00042	CDS	4140	4598	-		Putative peroxiredoxin	1.11.1.15	K03386
Actinomarina	HD9-500m-PIT-SAG01_5	HD9-500m-PIT-SAG01_00118	CDS	19860	20687	+	mutY	Adenine DNA glycosylase	3.2.2.-	K03575
Actinomarina	HD9-500m-PIT-SAG01_4	HD9-500m-PIT-SAG01_00086	CDS	15644	16162	+	bdbC	Disulfide bond formation protein C		K03611
Actinomarina	HD9-500m-PIT-SAG01_7	HD9-500m-PIT-SAG01_00140	CDS	4576	6708	-	pcrA	ATP-dependent DNA helicase PcrA	3.6.4.12	K03657
Actinomarina	HD9-500m-PIT-SAG01_7	HD9-500m-PIT-SAG01_00151	CDS	12658	13068	+	fur	Ferric uptake regulation protein		K03711
Actinomarina	HD9-500m-PIT-SAG01_7	HD9-500m-PIT-SAG01_00169	CDS	28064	28510	-	rimI	N-alpha-acetyltransferase RimI	2.3.1.255	K03789
Actinomarina	HD9-500m-PIT-SAG01_7	HD9-500m-PIT-SAG01_00164	CDS	23487	24506	-	aroF	Phospho-2-dehydro-3-deoxyheptonate aldolase	2.5.1.54	K03856
Actinomarina	HD9-500m-PIT-SAG01_9	HD9-500m-PIT-SAG01_00296	CDS	37647	39020	-	glmU	Bifunctional protein GlmU		K04042
Actinomarina	HD9-500m-PIT-SAG01_7	HD9-500m-PIT-SAG01_00166	CDS	25059	26687	-	groL2	60 kDa chaperonin 2		K04077
Actinomarina	HD9-500m-PIT-SAG01_7	HD9-500m-PIT-SAG01_00167	CDS	26700	26993	-	groS	10 kDa chaperonin		K04078
Actinomarina	HD9-500m-PIT-SAG01_7	HD9-500m-PIT-SAG01_00163	CDS	22657	23490	-	tyrA	Prephenate dehydrogenase	1.3.1.12	K04517
Actinomarina	HD9-500m-PIT-SAG01_7	HD9-500m-PIT-SAG01_00156	CDS	16721	17536	-	pheA	P-protein		K04518
Actinomarina	HD9-500m-PIT-SAG01_7	HD9-500m-PIT-SAG01_00177	CDS	34903	35628	-	truA	tRNA pseudouridine synthase A	5.4.99.12	K06173
Actinomarina	HD9-500m-PIT-SAG01_7	HD9-500m-PIT-SAG01_00165	CDS	24654	25034	-	aroH	Chorismate mutase AroH	5.4.99.5	K06208
Actinomarina	HD9-500m-PIT-SAG01_7	HD9-500m-PIT-SAG01_00148	CDS	11820	12152	+	csaA	putative chaperone CsaA		K06878
Actinomarina	HD9-500m-PIT-SAG01_7	HD9-500m-PIT-SAG01_00171	CDS	29200	29628	-	tsaE	tRNA threonylcarbamoyladenosine biosynthesis protein TsaE		K06925
Actinomarina	HD9-500m-PIT-SAG01_8	HD9-500m-PIT-SAG01_00228	CDS	11185	13359	+	pgpH	Cyclic-di-AMP phosphodiesterase PgpH	3.1.4.-	K07037
Actinomarina	HD9-500m-PIT-SAG01_8	HD9-500m-PIT-SAG01_00229	CDS	13363	13806	+	ybeY	Endoribonuclease YbeY	3.1.-.-	K07042
Actinomarina	HD9-500m-PIT-SAG01_2	HD9-500m-PIT-SAG01_00031	CDS	22761	23834	-	mltG	Endolytic murein transglycosylase	4.2.2.-	K07082
Actinomarina	HD9-500m-PIT-SAG01_8	HD9-500m-PIT-SAG01_00227	CDS	10253	11185	+		PhoH-like protein		K07175
Actinomarina	HD9-500m-PIT-SAG01_3	HD9-500m-PIT-SAG01_00051	CDS	13917	14927	+	lon2	Lon protease 2	3.4.21.53	K07177
Actinomarina	HD9-500m-PIT-SAG01_6	HD9-500m-PIT-SAG01_00134	CDS	3735	4682	-	dacF	D-alanyl-D-alanine carboxypeptidase DacF	3.4.16.4	K07258
Actinomarina	HD9-500m-PIT-SAG01_9	HD9-500m-PIT-SAG01_00286	CDS	22211	29908	-		hypothetical protein		K07284
Actinomarina	HD9-500m-PIT-SAG01_3	HD9-500m-PIT-SAG01_00060	CDS	21647	22270	+		hypothetical protein		K07477
Actinomarina	HD9-500m-PIT-SAG01_9	HD9-500m-PIT-SAG01_00277	CDS	14274	14855	-		Putative threonylcarbamoyl-AMP synthase	2.7.7.87	K07566
Actinomarina	HD9-500m-PIT-SAG01_8	HD9-500m-PIT-SAG01_00245	CDS	25779	26714	+	wbgU	UDP-N-acetylglucosamine 4-epimerase	5.1.3.7	K08678
Actinomarina	HD9-500m-PIT-SAG01_8	HD9-500m-PIT-SAG01_00249	CDS	29872	30849	-		UDP-glucose 4-epimerase	5.1.3.2	K08679
Actinomarina	HD9-500m-PIT-SAG01_6	HD9-500m-PIT-SAG01_00129	CDS	535	1428	+	ephA	Epoxide hydrolase A	3.3.2.10	K08726
Actinomarina	HD9-500m-PIT-SAG01_6	HD9-500m-PIT-SAG01_00133	CDS	3202	3681	-		hypothetical protein		K08999
Actinomarina	HD9-500m-PIT-SAG01_4	HD9-500m-PIT-SAG01_00074	CDS	4132	4647	+		hypothetical protein		K09009
Actinomarina	HD9-500m-PIT-SAG01_3	HD9-500m-PIT-SAG01_00052	CDS	14956	17775	+		hypothetical protein		K09118
Actinomarina	HD9-500m-PIT-SAG01_5	HD9-500m-PIT-SAG01_00102	CDS	8930	10459	-	dnaX	DNA polymerase III subunit gamma/tau	2.7.7.7	K10755
Actinomarina	HD9-500m-PIT-SAG01_5	HD9-500m-PIT-SAG01_00111	CDS	13978	14436	-	tadA	tRNA-specific adenosine deaminase	3.5.4.33	K11991
Actinomarina	HD9-500m-PIT-SAG01_8	HD9-500m-PIT-SAG01_00217	CDS	24	1130	-	pglH	GalNAc-alpha-(1->4)-GalNAc-alpha-(1->3)-diNAcBac-PP-undecaprenol alpha-1%2C4-N-acetyl-D-galactosaminyltransferase	2.4.1.292	K12995
Actinomarina	HD9-500m-PIT-SAG01_8	HD9-500m-PIT-SAG01_00230	CDS	13796	14494	+		Trans%2Cpolycis-polyprenyl diphosphate synthase ((2Z%2C6E)-farnesyl diphosphate specific)	2.5.1.88	K14215
Actinomarina	HD9-500m-PIT-SAG01_2	HD9-500m-PIT-SAG01_00018	CDS	13698	14900	-	ribBA	Riboflavin biosynthesis protein RibBA		K14652
Actinomarina	HD9-500m-PIT-SAG01_7	HD9-500m-PIT-SAG01_00154	CDS	14596	15594	-	mlhB	Monoterpene epsilon-lactone hydrolase	3.1.1.83	K14731
Actinomarina	HD9-500m-PIT-SAG01_3	HD9-500m-PIT-SAG01_00061	CDS	22260	22763	+		hypothetical protein		K16339
Actinomarina	HD9-500m-PIT-SAG01_3	HD9-500m-PIT-SAG01_00062	CDS	22765	24606	-		putative GMC-type oxidoreductase	1.1.-.-	K17756
Actinomarina	HD9-500m-PIT-SAG01_9	HD9-500m-PIT-SAG01_00265	CDS	5345	6175	-	mca	Mycothiol S-conjugate amidase	3.5.1.115	K18455
Actinomarina	HD9-500m-PIT-SAG01_3	HD9-500m-PIT-SAG01_00041	CDS	3862	4143	+	whiB	Transcriptional regulator WhiB		K18955
Actinomarina	HD9-500m-PIT-SAG01_9	HD9-500m-PIT-SAG01_00293	CDS	36083	36442	+	whiB1	Transcriptional regulator WhiB1		K18955
Actinomarina	HD9-500m-PIT-SAG01_5	HD9-500m-PIT-SAG01_00116	CDS	17441	18094	+	stp	Serine/threonine phosphatase stp	3.1.3.16	K20074
Actinomarina	HD9-500m-PIT-SAG01_1	HD9-500m-PIT-SAG01_00001	CDS	69	341	+	metG	Methionine--tRNA ligase	6.1.1.10
Actinomarina	HD9-500m-PIT-SAG01_1	HD9-500m-PIT-SAG01_00003	CDS	773	1276	+	sipT	Signal peptidase I T	3.4.21.89
Actinomarina	HD9-500m-PIT-SAG01_1	HD9-500m-PIT-SAG01_00004	CDS	1305	1457	+		hypothetical protein
Actinomarina	HD9-500m-PIT-SAG01_2	HD9-500m-PIT-SAG01_00005	CDS	561	1478	+	gloB	Hydroxyacylglutathione hydrolase	3.1.2.6
Actinomarina	HD9-500m-PIT-SAG01_2	HD9-500m-PIT-SAG01_00006	CDS	1450	1893	-		hypothetical protein
Actinomarina	HD9-500m-PIT-SAG01_2	HD9-500m-PIT-SAG01_00007	rRNA	1951	2059	-		5S ribosomal RNA
Actinomarina	HD9-500m-PIT-SAG01_2	HD9-500m-PIT-SAG01_00008	rRNA	2114	5167	-		23S ribosomal RNA
Actinomarina	HD9-500m-PIT-SAG01_2	HD9-500m-PIT-SAG01_00009	rRNA	5305	6827	-		16S ribosomal RNA
Actinomarina	HD9-500m-PIT-SAG01_2	HD9-500m-PIT-SAG01_00011	CDS	8218	8793	-		Putative 3-methyladenine DNA glycosylase	3.2.2.-
Actinomarina	HD9-500m-PIT-SAG01_2	HD9-500m-PIT-SAG01_00015	CDS	12497	12685	-	rpmI	50S ribosomal protein L35
Actinomarina	HD9-500m-PIT-SAG01_2	HD9-500m-PIT-SAG01_00017	CDS	13310	13708	-	ribH1	6%2C7-dimethyl-8-ribityllumazine synthase 1	2.5.1.78
Actinomarina	HD9-500m-PIT-SAG01_2	HD9-500m-PIT-SAG01_00019	CDS	14890	15468	-	ribE	Riboflavin synthase	2.5.1.9
Actinomarina	HD9-500m-PIT-SAG01_2	HD9-500m-PIT-SAG01_00020	CDS	15468	16451	-	ribD	Riboflavin biosynthesis protein RibD
Actinomarina	HD9-500m-PIT-SAG01_2	HD9-500m-PIT-SAG01_00021	CDS	16441	17031	-	alsE	D-allulose-6-phosphate 3-epimerase	5.1.3.-
Actinomarina	HD9-500m-PIT-SAG01_2	HD9-500m-PIT-SAG01_00024	CDS	18324	19679	-	priA	primosomal protein N'	3.6.4.-
Actinomarina	HD9-500m-PIT-SAG01_2	HD9-500m-PIT-SAG01_00025	CDS	19681	20793	-	coaBC	Coenzyme A biosynthesis bifunctional protein CoaBC
Actinomarina	HD9-500m-PIT-SAG01_2	HD9-500m-PIT-SAG01_00028	CDS	21549	21830	-		hypothetical protein
Actinomarina	HD9-500m-PIT-SAG01_2	HD9-500m-PIT-SAG01_00029	CDS	21830	22204	-	nusB	N utilization substance protein B
Actinomarina	HD9-500m-PIT-SAG01_2	HD9-500m-PIT-SAG01_00032	CDS	23827	24204	-	yqgF	Putative pre-16S rRNA nuclease	3.1.-.-
Actinomarina	HD9-500m-PIT-SAG01_2	HD9-500m-PIT-SAG01_00033	CDS	24201	26735	-	alaS	Alanine--tRNA ligase	6.1.1.7
Actinomarina	HD9-500m-PIT-SAG01_2	HD9-500m-PIT-SAG01_00034	CDS	26728	28425	-	aspS	Aspartate--tRNA(Asp/Asn) ligase	6.1.1.23
Actinomarina	HD9-500m-PIT-SAG01_2	HD9-500m-PIT-SAG01_00035	CDS	28422	28745	-		hypothetical protein
Actinomarina	HD9-500m-PIT-SAG01_3	HD9-500m-PIT-SAG01_00036	CDS	145	435	-		hypothetical protein
Actinomarina	HD9-500m-PIT-SAG01_3	HD9-500m-PIT-SAG01_00043	CDS	4638	5690	-		hypothetical protein
Actinomarina	HD9-500m-PIT-SAG01_3	HD9-500m-PIT-SAG01_00050	CDS	12459	13838	+		hypothetical protein
Actinomarina	HD9-500m-PIT-SAG01_3	HD9-500m-PIT-SAG01_00053	tRNA	17820	17896	+		tRNA-Met(cat)
Actinomarina	HD9-500m-PIT-SAG01_3	HD9-500m-PIT-SAG01_00054	CDS	17899	18036	-		hypothetical protein
Actinomarina	HD9-500m-PIT-SAG01_3	HD9-500m-PIT-SAG01_00055	CDS	18068	18559	-	resA_1	Thiol-disulfide oxidoreductase ResA
Actinomarina	HD9-500m-PIT-SAG01_3	HD9-500m-PIT-SAG01_00057	CDS	19622	20377	-	uppP	Undecaprenyl-diphosphatase	3.6.1.27
Actinomarina	HD9-500m-PIT-SAG01_3	HD9-500m-PIT-SAG01_00059	CDS	21269	21643	+		hypothetical protein
Actinomarina	HD9-500m-PIT-SAG01_3	HD9-500m-PIT-SAG01_00064	CDS	25580	25987	-		hypothetical protein
Actinomarina	HD9-500m-PIT-SAG01_3	HD9-500m-PIT-SAG01_00065	CDS	26196	26726	+		hypothetical protein
Actinomarina	HD9-500m-PIT-SAG01_3	HD9-500m-PIT-SAG01_00066	CDS	26719	28200	+		hypothetical protein
Actinomarina	HD9-500m-PIT-SAG01_3	HD9-500m-PIT-SAG01_00067	CDS	28231	29058	+		hypothetical protein
Actinomarina	HD9-500m-PIT-SAG01_3	HD9-500m-PIT-SAG01_00068	CDS	30434	30643	-		hypothetical protein
Actinomarina	HD9-500m-PIT-SAG01_4	HD9-500m-PIT-SAG01_00073	CDS	3762	4139	+		hypothetical protein
Actinomarina	HD9-500m-PIT-SAG01_4	HD9-500m-PIT-SAG01_00076	tRNA	5545	5629	+		tRNA-Leu(taa)
Actinomarina	HD9-500m-PIT-SAG01_4	HD9-500m-PIT-SAG01_00080	CDS	9326	9907	+		hypothetical protein
Actinomarina	HD9-500m-PIT-SAG01_4	HD9-500m-PIT-SAG01_00087	CDS	16155	16757	+	resA_2	Thiol-disulfide oxidoreductase ResA
Actinomarina	HD9-500m-PIT-SAG01_5	HD9-500m-PIT-SAG01_00091	CDS	149	823	+		hypothetical protein
Actinomarina	HD9-500m-PIT-SAG01_5	HD9-500m-PIT-SAG01_00092	CDS	985	1830	-	thiK	Thiamine kinase	2.7.1.89
Actinomarina	HD9-500m-PIT-SAG01_5	HD9-500m-PIT-SAG01_00093	CDS	1857	2057	+		hypothetical protein
Actinomarina	HD9-500m-PIT-SAG01_5	HD9-500m-PIT-SAG01_00096	CDS	3315	4019	-		hypothetical protein
Actinomarina	HD9-500m-PIT-SAG01_5	HD9-500m-PIT-SAG01_00099	CDS	6234	7112	+	yciV	5'-3' exoribonuclease	3.1.13.-
Actinomarina	HD9-500m-PIT-SAG01_5	HD9-500m-PIT-SAG01_00101	CDS	8592	8933	+		hypothetical protein
Actinomarina	HD9-500m-PIT-SAG01_5	HD9-500m-PIT-SAG01_00103	CDS	10519	11064	+		hypothetical protein
Actinomarina	HD9-500m-PIT-SAG01_5	HD9-500m-PIT-SAG01_00106	CDS	12909	13568	+		5%2C6-dimethylbenzimidazole synthase	1.13.11.79
Actinomarina	HD9-500m-PIT-SAG01_5	HD9-500m-PIT-SAG01_00107	tRNA	13584	13658	-		tRNA-Arg(acg)
Actinomarina	HD9-500m-PIT-SAG01_5	HD9-500m-PIT-SAG01_00108	tRNA	13660	13751	-		tRNA-Ser(gct)
Actinomarina	HD9-500m-PIT-SAG01_5	HD9-500m-PIT-SAG01_00109	tRNA	13758	13844	-		tRNA-Ser(tga)
Actinomarina	HD9-500m-PIT-SAG01_5	HD9-500m-PIT-SAG01_00110	tRNA	13861	13950	-		tRNA-Ser(gga)
Actinomarina	HD9-500m-PIT-SAG01_5	HD9-500m-PIT-SAG01_00112	tRNA	14455	14544	+		tRNA-Ser(cga)
Actinomarina	HD9-500m-PIT-SAG01_5	HD9-500m-PIT-SAG01_00115	CDS	16381	17358	-		hypothetical protein
Actinomarina	HD9-500m-PIT-SAG01_5	HD9-500m-PIT-SAG01_00119	CDS	20706	20966	+	crgA	Cell division protein CrgA
Actinomarina	HD9-500m-PIT-SAG01_5	HD9-500m-PIT-SAG01_00120	CDS	21027	21260	-		hypothetical protein
Actinomarina	HD9-500m-PIT-SAG01_5	HD9-500m-PIT-SAG01_00121	CDS	21260	21445	-		hypothetical protein
Actinomarina	HD9-500m-PIT-SAG01_5	HD9-500m-PIT-SAG01_00122	tRNA	21465	21538	-		tRNA-Ala(tgc)
Actinomarina	HD9-500m-PIT-SAG01_5	HD9-500m-PIT-SAG01_00123	tRNA	21628	21703	+		tRNA-Ile(gat)
Actinomarina	HD9-500m-PIT-SAG01_5	HD9-500m-PIT-SAG01_00124	CDS	21704	21988	-	ogt	Methylated-DNA--protein-cysteine methyltransferase	2.1.1.63
Actinomarina	HD9-500m-PIT-SAG01_5	HD9-500m-PIT-SAG01_00126	CDS	23801	25585	-	dmdC	3-methylmercaptopropionyl-CoA dehydrogenase	1.3.8.-
Actinomarina	HD9-500m-PIT-SAG01_5	HD9-500m-PIT-SAG01_00127	CDS	25640	26200	-		hypothetical protein
Actinomarina	HD9-500m-PIT-SAG01_6	HD9-500m-PIT-SAG01_00128	CDS	11	547	+		hypothetical protein
Actinomarina	HD9-500m-PIT-SAG01_6	HD9-500m-PIT-SAG01_00131	CDS	2391	2723	-		hypothetical protein
Actinomarina	HD9-500m-PIT-SAG01_6	HD9-500m-PIT-SAG01_00132	CDS	2720	3163	-		putative HTH-type transcriptional regulator
Actinomarina	HD9-500m-PIT-SAG01_7	HD9-500m-PIT-SAG01_00135	CDS	137	334	+		hypothetical protein
Actinomarina	HD9-500m-PIT-SAG01_7	HD9-500m-PIT-SAG01_00143	CDS	8629	9138	-	nudL	putative Nudix hydrolase NudL	3.6.1.-
Actinomarina	HD9-500m-PIT-SAG01_7	HD9-500m-PIT-SAG01_00144	CDS	9141	9872	-		hypothetical protein
Actinomarina	HD9-500m-PIT-SAG01_7	HD9-500m-PIT-SAG01_00147	CDS	11250	11789	-		hypothetical protein
Actinomarina	HD9-500m-PIT-SAG01_7	HD9-500m-PIT-SAG01_00149	CDS	12149	12307	-		hypothetical protein
Actinomarina	HD9-500m-PIT-SAG01_7	HD9-500m-PIT-SAG01_00150	CDS	12374	12622	-		hypothetical protein
Actinomarina	HD9-500m-PIT-SAG01_7	HD9-500m-PIT-SAG01_00155	CDS	15646	16731	+	cysS	Cysteine--tRNA ligase	6.1.1.16
Actinomarina	HD9-500m-PIT-SAG01_7	HD9-500m-PIT-SAG01_00157	CDS	17526	17957	-	aroQ	3-dehydroquinate dehydratase	4.2.1.10
Actinomarina	HD9-500m-PIT-SAG01_7	HD9-500m-PIT-SAG01_00158	CDS	17950	18951	-	aroB	3-dehydroquinate synthase	4.2.3.4
Actinomarina	HD9-500m-PIT-SAG01_7	HD9-500m-PIT-SAG01_00161	CDS	20605	21393	-	aroE	Shikimate dehydrogenase (NADP(+))	1.1.1.25
Actinomarina	HD9-500m-PIT-SAG01_7	HD9-500m-PIT-SAG01_00170	CDS	28503	29198	-	tsaB	tRNA threonylcarbamoyladenosine biosynthesis protein TsaB
Actinomarina	HD9-500m-PIT-SAG01_7	HD9-500m-PIT-SAG01_00178	CDS	35630	36178	-		hypothetical protein
Actinomarina	HD9-500m-PIT-SAG01_7	HD9-500m-PIT-SAG01_00184	CDS	38881	38997	-	rpmJ	50S ribosomal protein L36
Actinomarina	HD9-500m-PIT-SAG01_7	HD9-500m-PIT-SAG01_00190	CDS	42336	42518	-	rpmD	50S ribosomal protein L30
Actinomarina	HD9-500m-PIT-SAG01_7	HD9-500m-PIT-SAG01_00200	CDS	46130	46345	-	rpmC	50S ribosomal protein L29
Actinomarina	HD9-500m-PIT-SAG01_7	HD9-500m-PIT-SAG01_00215	CDS	58046	59176	-	rpoC_2	DNA-directed RNA polymerase subunit beta'	2.7.7.6
Actinomarina	HD9-500m-PIT-SAG01_7	HD9-500m-PIT-SAG01_00216	CDS	59176	59490	-	rpoB	DNA-directed RNA polymerase subunit beta	2.7.7.6
Actinomarina	HD9-500m-PIT-SAG01_8	HD9-500m-PIT-SAG01_00218	CDS	1127	1774	-		hypothetical protein
Actinomarina	HD9-500m-PIT-SAG01_8	HD9-500m-PIT-SAG01_00220	CDS	2821	4083	-		hypothetical protein
Actinomarina	HD9-500m-PIT-SAG01_8	HD9-500m-PIT-SAG01_00222	CDS	6549	7226	+		hypothetical protein
Actinomarina	HD9-500m-PIT-SAG01_8	HD9-500m-PIT-SAG01_00223	CDS	7215	7451	-	rpsT	30S ribosomal protein S20
Actinomarina	HD9-500m-PIT-SAG01_8	HD9-500m-PIT-SAG01_00224	CDS	7491	9269	+	lepA	Elongation factor 4	3.6.5.-
Actinomarina	HD9-500m-PIT-SAG01_8	HD9-500m-PIT-SAG01_00225	CDS	9271	9903	+	rsmE	Ribosomal RNA small subunit methyltransferase E	2.1.1.193
Actinomarina	HD9-500m-PIT-SAG01_8	HD9-500m-PIT-SAG01_00232	CDS	15770	17401	+	dnaG	DNA primase	2.7.7.-
Actinomarina	HD9-500m-PIT-SAG01_8	HD9-500m-PIT-SAG01_00233	tRNA	17425	17498	+		tRNA-Asn(gtt)
Actinomarina	HD9-500m-PIT-SAG01_8	HD9-500m-PIT-SAG01_00234	CDS	17557	17646	+		hypothetical protein
Actinomarina	HD9-500m-PIT-SAG01_8	HD9-500m-PIT-SAG01_00235	CDS	17631	17996	+		hypothetical protein
Actinomarina	HD9-500m-PIT-SAG01_8	HD9-500m-PIT-SAG01_00236	tRNA	18020	18093	+		tRNA-Asn(gtt)
Actinomarina	HD9-500m-PIT-SAG01_8	HD9-500m-PIT-SAG01_00237	CDS	18152	18442	+		hypothetical protein
Actinomarina	HD9-500m-PIT-SAG01_8	HD9-500m-PIT-SAG01_00238	tRNA	18448	18522	+		tRNA-Met(cat)
Actinomarina	HD9-500m-PIT-SAG01_8	HD9-500m-PIT-SAG01_00239	CDS	18524	20509	+		hypothetical protein
Actinomarina	HD9-500m-PIT-SAG01_8	HD9-500m-PIT-SAG01_00240	CDS	20492	21613	-	yvhJ	Putative transcriptional regulator YvhJ
Actinomarina	HD9-500m-PIT-SAG01_8	HD9-500m-PIT-SAG01_00243	CDS	23390	24571	-	pglA	N%2CN'-diacetylbacillosaminyl-diphospho-undecaprenol alpha-1%2C3-N-acetylgalactosaminyltransferase	2.4.1.290
Actinomarina	HD9-500m-PIT-SAG01_8	HD9-500m-PIT-SAG01_00246	CDS	26707	27768	-		hypothetical protein
Actinomarina	HD9-500m-PIT-SAG01_8	HD9-500m-PIT-SAG01_00250	CDS	31087	32127	+		hypothetical protein
Actinomarina	HD9-500m-PIT-SAG01_8	HD9-500m-PIT-SAG01_00251	CDS	32171	33103	+	galE	UDP-glucose 4-epimerase	5.1.3.2
Actinomarina	HD9-500m-PIT-SAG01_8	HD9-500m-PIT-SAG01_00252	CDS	33100	33546	+		hypothetical protein
Actinomarina	HD9-500m-PIT-SAG01_8	HD9-500m-PIT-SAG01_00255	CDS	35595	36758	+		hypothetical protein
Actinomarina	HD9-500m-PIT-SAG01_8	HD9-500m-PIT-SAG01_00258	CDS	39321	40493	+		hypothetical protein
Actinomarina	HD9-500m-PIT-SAG01_8	HD9-500m-PIT-SAG01_00259	CDS	40486	42120	+		hypothetical protein
Actinomarina	HD9-500m-PIT-SAG01_8	HD9-500m-PIT-SAG01_00260	CDS	42117	42497	+		hypothetical protein
Actinomarina	HD9-500m-PIT-SAG01_9	HD9-500m-PIT-SAG01_00263	CDS	3474	4106	-		hypothetical protein
Actinomarina	HD9-500m-PIT-SAG01_9	HD9-500m-PIT-SAG01_00274	CDS	12396	12800	-		hypothetical protein
Actinomarina	HD9-500m-PIT-SAG01_9	HD9-500m-PIT-SAG01_00275	CDS	12797	13009	-		hypothetical protein
Actinomarina	HD9-500m-PIT-SAG01_9	HD9-500m-PIT-SAG01_00280	CDS	16670	17581	-		hypothetical protein
Actinomarina	HD9-500m-PIT-SAG01_9	HD9-500m-PIT-SAG01_00283	CDS	19377	20132	-		hypothetical protein
Actinomarina	HD9-500m-PIT-SAG01_9	HD9-500m-PIT-SAG01_00284	CDS	20129	21580	-		hypothetical protein
Actinomarina	HD9-500m-PIT-SAG01_9	HD9-500m-PIT-SAG01_00285	CDS	21584	22210	-		hypothetical protein
Actinomarina	HD9-500m-PIT-SAG01_9	HD9-500m-PIT-SAG01_00289	CDS	32695	33489	-		hypothetical protein
Actinomarina	HD9-500m-PIT-SAG01_9	HD9-500m-PIT-SAG01_00290	CDS	33498	34961	-		hypothetical protein
Actinomarina	HD9-500m-PIT-SAG01_9	HD9-500m-PIT-SAG01_00291	CDS	34977	35423	-		hypothetical protein
Actinomarina	HD9-500m-PIT-SAG01_9	HD9-500m-PIT-SAG01_00292	CDS	35443	36081	-		hypothetical protein
Actinomarina	HD9-500m-PIT-SAG01_9	HD9-500m-PIT-SAG01_00294	CDS	36439	36663	-		hypothetical protein
Actinomarina	HD9-500m-PIT-SAG01_9	HD9-500m-PIT-SAG01_00297	tRNA	39029	39103	-		tRNA-Gln(ttg)
Actinomarina	HD9-500m-PIT-SAG01_9	HD9-500m-PIT-SAG01_00300	CDS	40734	40871	-		hypothetical protein
Arcobacter1	HD9-500m-PIT-SAG02_18	HD9-500m-PIT-SAG02_00145	CDS	539	1234	-	ytrE	ABC transporter ATP-binding protein YtrE		K02003	B3WEC1	3.A.1.134.9	the atp-binding cassette (abc) superfamily.	gnl|TC-DB|B3WEC1|3.A.1.134.9 Complete genome, strain BL23 OS=Lactobacillus casei (strain BL23) GN=LCABL_16410 PE=4 SV=1
Arcobacter1	HD9-500m-PIT-SAG02_11	HD9-500m-PIT-SAG02_00080	CDS	1664	2719	-	mepM	Murein DD-endopeptidase MepM	3.4.24.-		B7L5V2	1.A.34.1.3	the bacillus gap junction-like channel-forming complex (gj-cc) family.	gnl|TC-DB|B7L5V2|1.A.34.1.3 Putative peptidase OS=Escherichia coli (strain 55989 / EAEC) GN=EC55989_3908 PE=4 SV=1
Arcobacter1	HD9-500m-PIT-SAG02_1	HD9-500m-PIT-SAG02_00021	CDS	19472	20728	+	vdcA	Diguanylate cyclase VdcA	2.7.7.65		D4ZZR3	9.B.34.1.3	the kinase/phosphatase/cyclic-gmp synthase/cyclic di-gmp hydrolase (kpsh) family.	gnl|TC-DB|D4ZZR3|9.B.34.1.3 Putative diguanylate cyclase OS=Arthrospira platensis (strain NIES-39 / IAM M-135) GN=NIES39_A07490 PE=4 SV=1
Arcobacter1	HD9-500m-PIT-SAG02_15	HD9-500m-PIT-SAG02_00135	CDS	5840	7099	+	pleD	Response regulator PleD			D4ZZR3	9.B.34.1.3	the kinase/phosphatase/cyclic-gmp synthase/cyclic di-gmp hydrolase (kpsh) family.	gnl|TC-DB|D4ZZR3|9.B.34.1.3 Putative diguanylate cyclase OS=Arthrospira platensis (strain NIES-39 / IAM M-135) GN=NIES39_A07490 PE=4 SV=1
Arcobacter1	HD9-500m-PIT-SAG02_7	HD9-500m-PIT-SAG02_00063	CDS	3110	4582	+		hypothetical protein		K02557	D5ERW9	9.B.186.1.3	the putative lipoprotein supressor of a ts bamd mutant, yiad (yiad) family.	gnl|TC-DB|D5ERW9|9.B.186.1.3 OmpA family protein OS=Prevotella ruminicola (strain ATCC 19189 / JCM 8958 / 23) GN=PRU_1043 PE=3 SV=1
Arcobacter1	HD9-500m-PIT-SAG02_7	HD9-500m-PIT-SAG02_00060	CDS	950	1468	+	ppiB	Peptidyl-prolyl cis-trans isomerase B	5.2.1.8	K03768	F4K2G0	3.D.1.8.1	the h(+) or na(+)-translocating nadh dehydrogenase (ndh) family.	gnl|TC-DB|F4K2G0|3.D.1.8.1 Peptidyl-prolyl cis-trans isomerase OS=Arabidopsis thaliana GN=CYP20-2 PE=3 SV=1
Arcobacter1	HD9-500m-PIT-SAG02_1	HD9-500m-PIT-SAG02_00011	CDS	9140	10597	-	nadB	L-aspartate oxidase	1.4.3.16	K00278	F9VN10	3.D.10.1.4	the prokaryotic succinate dehydrogenase (sdh) family.	gnl|TC-DB|F9VN10|3.D.10.1.4 Succinate dehydrogenase flavoprotein subunit OS=Sulfolobus tokodaii (strain DSM 16993 / JCM 10545 / NBRC 100140 / 7) GN=sdhA PE=4 SV=1
Arcobacter1	HD9-500m-PIT-SAG02_11	HD9-500m-PIT-SAG02_00085	CDS	6838	7479	-	leuE	Leucine efflux protein			G4NXW2	2.A.76.1.8	the resistance to homoserine/threonine (rhtb) family.	gnl|TC-DB|G4NXW2|2.A.76.1.8 YrhP OS=Bacillus subtilis subsp. spizizenii (strain TU-B-10) GN=GYO_2947 PE=4 SV=1
Arcobacter1	HD9-500m-PIT-SAG02_12	HD9-500m-PIT-SAG02_00089	CDS	58	1104	+	pacS	putative copper-transporting ATPase PacS	3.6.3.54	K17686	O29777	3.A.3.5.7	the p-type atpase (p-atpase) superfamily.	gnl|TC-DB|O29777|3.A.3.5.7 Cation-transporting ATPase, P-type (PACS) - Archaeoglobus fulgidus.
Arcobacter1	HD9-500m-PIT-SAG02_4	HD9-500m-PIT-SAG02_00032	CDS	506	1387	-	yijE	putative cystine transporter YijE			O29973	2.A.7.3.28	the drug/metabolite transporter (dmt) superfamily.	gnl|TC-DB|O29973|2.A.7.3.28 Uncharacterized transporter AF_0266 OS=Archaeoglobus fulgidus (strain ATCC 49558 / VC-16 / DSM 4304 / JCM 9628 / NBRC 100126) GN=AF_0266 PE=3 SV=1
Arcobacter1	HD9-500m-PIT-SAG02_1	HD9-500m-PIT-SAG02_00010	CDS	7765	9147	-	nhaD	Na(+)/H(+) antiporter NhaD			O66163	2.A.62.1.1	the nhad na(+):h(+) antiporter (nhad) family.	gnl|TC-DB|O66163|2.A.62.1.1 NHAD - Vibrio parahaemolyticus.
Arcobacter1	HD9-500m-PIT-SAG02_17	HD9-500m-PIT-SAG02_00144	CDS	208	2373	-		hypothetical protein		K01153	P08956	3.A.17.1.1	the phage t7 injectisome (t7 injectisome) family.	gnl|TC-DB|P08956|3.A.17.1.1 Type I restriction enzyme EcoKI R protein (EC 3.1.21.3) (R.EcoKI) - Escherichia coli.
Arcobacter1	HD9-500m-PIT-SAG02_5	HD9-500m-PIT-SAG02_00034	CDS	633	1748	+	pqiA	Paraquat-inducible protein A		K03808	P0AFL9	9.A.69.1.1	the intermembrane phospholipid translocase (impl-t) family.	gnl|TC-DB|P0AFL9|9.A.69.1.1 Paraquat-inducible protein A OS=Escherichia coli (strain K12) GN=pqiA PE=2 SV=1
Arcobacter1	HD9-500m-PIT-SAG02_12	HD9-500m-PIT-SAG02_00099	CDS	7730	8341	+	rhtB	Homoserine/homoserine lactone efflux protein			P0AG34	2.A.76.1.1	the resistance to homoserine/threonine (rhtb) family.	gnl|TC-DB|P0AG34|2.A.76.1.1 Homoserine/homoserine lactone efflux protein - Escherichia coli.
Arcobacter1	HD9-500m-PIT-SAG02_2	HD9-500m-PIT-SAG02_00026	CDS	89	2131	-	secA_1	Protein translocase subunit SecA		K03070	P10408	3.A.5.1.1	the general secretory pathway (sec) family.	gnl|TC-DB|P10408|3.A.5.1.1 PREPROTEIN TRANSLOCASE SECA SUBUNIT - Escherichia coli.
Arcobacter1	HD9-500m-PIT-SAG02_5	HD9-500m-PIT-SAG02_00053	CDS	21095	22396	-	adeP	Adenine permease AdeP		K06901	P31466	2.A.40.7.6	the nucleobase/ascorbate transporter (nat) or nucleobase:cation symporter-2 (ncs2) family.	gnl|TC-DB|P31466|2.A.40.7.6 Probable adenine permease PurP OS=Escherichia coli (strain K12) GN=purP PE=1 SV=2
Arcobacter1	HD9-500m-PIT-SAG02_1	HD9-500m-PIT-SAG02_00017	CDS	15549	17507	+	uup	ABC transporter ATP-binding protein uup		K15738	P43672	3.A.1.120.6	the atp-binding cassette (abc) superfamily.	gnl|TC-DB|P43672|3.A.1.120.6 ABC transporter ATP-binding protein uup OS=Escherichia coli (strain K12) GN=uup PE=1 SV=2
Arcobacter1	HD9-500m-PIT-SAG02_1	HD9-500m-PIT-SAG02_00016	CDS	14163	15047	+	fieF	Ferrous-iron efflux pump FieF			P69380	2.A.4.7.1	the cation diffusion facilitator (cdf) family.	gnl|TC-DB|P69380|2.A.4.7.1 Ferrous-iron efflux pump fieF - Escherichia coli.
Arcobacter1	HD9-500m-PIT-SAG02_7	HD9-500m-PIT-SAG02_00070	CDS	13371	14390	+	futA1	Iron uptake protein A1		K02012	P72827	3.A.1.10.2	the atp-binding cassette (abc) superfamily.	gnl|TC-DB|P72827|3.A.1.10.2 IRON TRANSPORT PROTEIN - Synechocystis sp. (strain PCC 6803).
Arcobacter1	HD9-500m-PIT-SAG02_13	HD9-500m-PIT-SAG02_00124	CDS	18368	19573	-	lolE	Lipoprotein-releasing system transmembrane protein LolE		K02004	P75958	3.A.1.125.1	the atp-binding cassette (abc) superfamily.	gnl|TC-DB|P75958|3.A.1.125.1 Lipoprotein releasing system transmembrane protein lolE - Escherichia coli.
Arcobacter1	HD9-500m-PIT-SAG02_5	HD9-500m-PIT-SAG02_00035	CDS	1741	4425	+	pqiB	Paraquat-inducible protein B			P76272	9.A.69.1.2	the intermembrane phospholipid translocase (impl-t) family.	gnl|TC-DB|P76272|9.A.69.1.2 Uncharacterized protein YebT OS=Escherichia coli (strain K12) GN=yebT PE=3 SV=2
Arcobacter1	HD9-500m-PIT-SAG02_12	HD9-500m-PIT-SAG02_00093	CDS	3515	4411	-		hypothetical protein			Q4FKW8	2.A.7.3.37	the drug/metabolite transporter (dmt) superfamily.	gnl|TC-DB|Q4FKW8|2.A.7.3.37 Hypothetical transport protein - Pelagibacter ubique.
Arcobacter1	HD9-500m-PIT-SAG02_7	HD9-500m-PIT-SAG02_00071	CDS	14368	14970	+	malF	Maltose transport system permease protein MalF			Q55534	3.A.1.10.2	the atp-binding cassette (abc) superfamily.	gnl|TC-DB|Q55534|3.A.1.10.2 IRON UTILIZATION PROTEIN - Synechocystis sp. (strain PCC 6803).
Arcobacter1	HD9-500m-PIT-SAG02_11	HD9-500m-PIT-SAG02_00088	CDS	9118	9900	-	macB	Macrolide export ATP-binding/permease protein MacB	3.6.3.-		Q6MNW8	3.A.1.136.2	the atp-binding cassette (abc) superfamily.	gnl|TC-DB|Q6MNW8|3.A.1.136.2 ABC-type antimicrobial peptide transporter, permease component OS=Bdellovibrio bacteriovorus (strain ATCC 15356 / DSM 50701 / NCIB 9529 / HD100) GN=Bd1112 PE=4 SV=1
Arcobacter1	HD9-500m-PIT-SAG02_13	HD9-500m-PIT-SAG02_00110	CDS	3358	4947	+	ybiT	putative ABC transporter ATP-binding protein YbiT			Q83XH1	3.A.1.121.4	the atp-binding cassette (abc) superfamily.	gnl|TC-DB|Q83XH1|3.A.1.121.4 ABC transporter - Clostridium hathewayi.
Arcobacter1	HD9-500m-PIT-SAG02_13	HD9-500m-PIT-SAG02_00111	CDS	4991	5476	-		putative acyl-CoA thioester hydrolase	3.1.2.-		Q8WYK0	4.C.3.1.2	the acyl-coa thioesterase (acot) family.	gnl|TC-DB|Q8WYK0|4.C.3.1.2 Acyl-coenzyme A thioesterase 12 - Homo sapiens (Human).
Arcobacter1	HD9-500m-PIT-SAG02_3	HD9-500m-PIT-SAG02_00027	CDS	71	1279	+	kinA	Sporulation kinase A	2.7.13.3		Q9HV74	2.A.21.9.1	the solute:sodium symporter (sss) family.	gnl|TC-DB|Q9HV74|2.A.21.9.1 Probable two-component sensor (CbrA) - Pseudomonas aeruginosa.
Arcobacter1	HD9-500m-PIT-SAG02_14	HD9-500m-PIT-SAG02_00131	CDS	10468	10782	-	secA_2	Protein translocase subunit SecA			Q9SYI0	3.A.5.4.2	the general secretory pathway (sec) family.	gnl|TC-DB|Q9SYI0|3.A.5.4.2 Protein translocase subunit SECA1, chloroplastic OS=Arabidopsis thaliana GN=SECA1 PE=1 SV=2
Arcobacter1	HD9-500m-PIT-SAG02_1	HD9-500m-PIT-SAG02_00002	CDS	746	1252	+		hypothetical protein			Q9Z550	9.B.15.2.2	the 4 tms ybhq (ybhq) family.	gnl|TC-DB|Q9Z550|9.B.15.2.2 Putative membrane protein OS=Streptomyces coelicolor (strain ATCC BAA-471 / A3(2) / M145) GN=SCO6122 PE=4 SV=1
Arcobacter1	HD9-500m-PIT-SAG02_15	HD9-500m-PIT-SAG02_00137	CDS	7349	8065	-		hypothetical protein			V6I8W0	2.A.102.2.6	the 4-toluene sulfonate uptake permease (tsup) family.	gnl|TC-DB|V6I8W0|2.A.102.2.6 Sulfite exporter TauE/SafE OS=Leptospira kmetyi serovar Malaysia str. Bejo-Iso9 GN=LEP1GSC052_1807 PE=4 SV=1
Arcobacter1	HD9-500m-PIT-SAG02_13	HD9-500m-PIT-SAG02_00117	CDS	9265	10071	-	aroE	Shikimate dehydrogenase (NADP(+))	1.1.1.25	K00014
Arcobacter1	HD9-500m-PIT-SAG02_13	HD9-500m-PIT-SAG02_00121	CDS	12085	14277	-	icd2	Isocitrate dehydrogenase [NADP] 2	1.1.1.42	K00031
Arcobacter1	HD9-500m-PIT-SAG02_12	HD9-500m-PIT-SAG02_00090	CDS	1154	1774	+	pcm	Protein-L-isoaspartate O-methyltransferase	2.1.1.77	K00573
Arcobacter1	HD9-500m-PIT-SAG02_5	HD9-500m-PIT-SAG02_00052	CDS	20638	21084	-	gpt	Xanthine phosphoribosyltransferase	2.4.2.22	K00769
Arcobacter1	HD9-500m-PIT-SAG02_5	HD9-500m-PIT-SAG02_00045	CDS	12770	13612	+	folP	Bifunctional dihydropteroate synthase/dihydropteroate reductase		K00796
Arcobacter1	HD9-500m-PIT-SAG02_1	HD9-500m-PIT-SAG02_00015	CDS	12913	14082	+		Aspartate aminotransferase	2.6.1.1	K00812
Arcobacter1	HD9-500m-PIT-SAG02_5	HD9-500m-PIT-SAG02_00042	CDS	10358	11566	+	lysC	Aspartate kinase Ask_LysC	2.7.2.4	K00928
Arcobacter1	HD9-500m-PIT-SAG02_11	HD9-500m-PIT-SAG02_00083	CDS	4643	5086	+	tarD	Glycerol-3-phosphate cytidylyltransferase	2.7.7.39	K00967
Arcobacter1	HD9-500m-PIT-SAG02_5	HD9-500m-PIT-SAG02_00038	CDS	5681	7810	-	prlC	Oligopeptidase A	3.4.24.70	K01414
Arcobacter1	HD9-500m-PIT-SAG02_12	HD9-500m-PIT-SAG02_00103	CDS	9397	9888	+		hypothetical protein		K01424
Arcobacter1	HD9-500m-PIT-SAG02_18	HD9-500m-PIT-SAG02_00146	CDS	1662	2486	-	arg	Arginase	3.5.3.1	K01476
Arcobacter1	HD9-500m-PIT-SAG02_1	HD9-500m-PIT-SAG02_00025	CDS	22384	23022	+	eda	KHG/KDPG aldolase		K01625
Arcobacter1	HD9-500m-PIT-SAG02_7	HD9-500m-PIT-SAG02_00069	CDS	12456	13034	-	trpG	Anthranilate synthase component 2	4.1.3.27	K01658
Arcobacter1	HD9-500m-PIT-SAG02_1	HD9-500m-PIT-SAG02_00009	CDS	5946	7481	-	guaA	GMP synthase [glutamine-hydrolyzing]	6.3.5.2	K01951
Arcobacter1	HD9-500m-PIT-SAG02_5	HD9-500m-PIT-SAG02_00044	CDS	12119	12757	+		hypothetical protein		K02341
Arcobacter1	HD9-500m-PIT-SAG02_5	HD9-500m-PIT-SAG02_00039	CDS	7832	8656	-	prmC	Release factor glutamine methyltransferase	2.1.1.297	K02493
Arcobacter1	HD9-500m-PIT-SAG02_5	HD9-500m-PIT-SAG02_00048	CDS	16153	18270	-	tap	Methyl-accepting chemotaxis protein IV		K03406
Arcobacter1	HD9-500m-PIT-SAG02_15	HD9-500m-PIT-SAG02_00141	CDS	9962	11470	-		putative type I restriction enzymeP M protein	2.1.1.72	K03427
Arcobacter1	HD9-500m-PIT-SAG02_5	HD9-500m-PIT-SAG02_00051	CDS	19461	20522	-		hypothetical protein		K03546
Arcobacter1	HD9-500m-PIT-SAG02_12	HD9-500m-PIT-SAG02_00091	CDS	1783	2562	+	ndx1	Diadenosine hexaphosphate hydrolase	3.6.1.61	K03574
Arcobacter1	HD9-500m-PIT-SAG02_7	HD9-500m-PIT-SAG02_00059	CDS	143	817	+	pbpB_1	Penicillin-binding protein PbpB		K03587
Arcobacter1	HD9-500m-PIT-SAG02_7	HD9-500m-PIT-SAG02_00072	CDS	15037	15669	-	pbpB_2	Penicillin-binding protein PbpB		K03587
Arcobacter1	HD9-500m-PIT-SAG02_13	HD9-500m-PIT-SAG02_00120	CDS	11430	11648	-	cspA	Cold shock protein CspA		K03704
Arcobacter1	HD9-500m-PIT-SAG02_13	HD9-500m-PIT-SAG02_00106	CDS	927	1520	+	mdaB	Modulator of drug activity B		K03923
Arcobacter1	HD9-500m-PIT-SAG02_12	HD9-500m-PIT-SAG02_00100	CDS	8365	8724	+		hypothetical protein		K06996
Arcobacter1	HD9-500m-PIT-SAG02_1	HD9-500m-PIT-SAG02_00013	CDS	11102	11698	-		hypothetical protein		K07043
Arcobacter1	HD9-500m-PIT-SAG02_3	HD9-500m-PIT-SAG02_00029	CDS	2078	3097	+		hypothetical protein		K07080
Arcobacter1	HD9-500m-PIT-SAG02_13	HD9-500m-PIT-SAG02_00122	CDS	14397	15437	-	mltG	Endolytic murein transglycosylase	4.2.2.-	K07082
Arcobacter1	HD9-500m-PIT-SAG02_15	HD9-500m-PIT-SAG02_00138	CDS	8169	8738	-	resA	Thiol-disulfide oxidoreductase ResA		K07152
Arcobacter1	HD9-500m-PIT-SAG02_15	HD9-500m-PIT-SAG02_00134	CDS	3215	5827	+		Bacteriohemerythrin		K07216
Arcobacter1	HD9-500m-PIT-SAG02_14	HD9-500m-PIT-SAG02_00127	CDS	2232	3452	+		hypothetical protein		K07493
Arcobacter1	HD9-500m-PIT-SAG02_5	HD9-500m-PIT-SAG02_00041	CDS	9855	10355	+	rppH	RNA pyrophosphohydrolase	3.6.1.-	K08311
Arcobacter1	HD9-500m-PIT-SAG02_1	HD9-500m-PIT-SAG02_00020	CDS	19024	19467	+		hypothetical protein		K09117
Arcobacter1	HD9-500m-PIT-SAG02_15	HD9-500m-PIT-SAG02_00140	CDS	9218	9712	-		hypothetical protein		K09796
Arcobacter1	HD9-500m-PIT-SAG02_11	HD9-500m-PIT-SAG02_00087	CDS	8465	9109	-		hypothetical protein		K09950
Arcobacter1	HD9-500m-PIT-SAG02_1	HD9-500m-PIT-SAG02_00014	CDS	11766	12701	+		Aspartate aminotransferase	2.6.1.1	K14260
Arcobacter1	HD9-500m-PIT-SAG02_15	HD9-500m-PIT-SAG02_00132	CDS	1512	2432	-	ppaC	Manganese-dependent inorganic pyrophosphatase	3.6.1.1	K15986
Arcobacter1	HD9-500m-PIT-SAG02_11	HD9-500m-PIT-SAG02_00082	CDS	3868	4527	-		hypothetical protein		K17103
Arcobacter1	HD9-500m-PIT-SAG02_1	HD9-500m-PIT-SAG02_00022	CDS	20828	21694	+	lcdH	L-carnitine dehydrogenase	1.1.1.108	K17735
Arcobacter1	HD9-500m-PIT-SAG02_1	HD9-500m-PIT-SAG02_00001	CDS	272	514	+		hypothetical protein
Arcobacter1	HD9-500m-PIT-SAG02_1	HD9-500m-PIT-SAG02_00003	CDS	1368	1754	+		hypothetical protein
Arcobacter1	HD9-500m-PIT-SAG02_1	HD9-500m-PIT-SAG02_00004	CDS	2012	2752	+		hypothetical protein
Arcobacter1	HD9-500m-PIT-SAG02_1	HD9-500m-PIT-SAG02_00005	CDS	3004	3300	+		hypothetical protein
Arcobacter1	HD9-500m-PIT-SAG02_1	HD9-500m-PIT-SAG02_00006	CDS	3416	4090	+		hypothetical protein
Arcobacter1	HD9-500m-PIT-SAG02_1	HD9-500m-PIT-SAG02_00007	CDS	4102	4494	+		hypothetical protein
Arcobacter1	HD9-500m-PIT-SAG02_1	HD9-500m-PIT-SAG02_00008	CDS	4846	5205	+		hypothetical protein
Arcobacter1	HD9-500m-PIT-SAG02_1	HD9-500m-PIT-SAG02_00012	CDS	10699	11115	+		hypothetical protein
Arcobacter1	HD9-500m-PIT-SAG02_1	HD9-500m-PIT-SAG02_00018	CDS	17738	18370	+		hypothetical protein
Arcobacter1	HD9-500m-PIT-SAG02_1	HD9-500m-PIT-SAG02_00019	CDS	18414	18920	+		hypothetical protein
Arcobacter1	HD9-500m-PIT-SAG02_1	HD9-500m-PIT-SAG02_00023	CDS	21857	22060	+		hypothetical protein
Arcobacter1	HD9-500m-PIT-SAG02_1	HD9-500m-PIT-SAG02_00024	CDS	22035	22331	+	kdgK	2-dehydro-3-deoxygluconokinase	2.7.1.45
Arcobacter1	HD9-500m-PIT-SAG02_3	HD9-500m-PIT-SAG02_00028	CDS	1272	1973	+	walR	Transcriptional regulatory protein WalR
Arcobacter1	HD9-500m-PIT-SAG02_3	HD9-500m-PIT-SAG02_00030	CDS	3761	4039	-		hypothetical protein
Arcobacter1	HD9-500m-PIT-SAG02_4	HD9-500m-PIT-SAG02_00031	CDS	316	513	-		hypothetical protein
Arcobacter1	HD9-500m-PIT-SAG02_5	HD9-500m-PIT-SAG02_00033	CDS	235	585	+		hypothetical protein
Arcobacter1	HD9-500m-PIT-SAG02_5	HD9-500m-PIT-SAG02_00036	CDS	4838	5131	-		hypothetical protein
Arcobacter1	HD9-500m-PIT-SAG02_5	HD9-500m-PIT-SAG02_00037	CDS	5138	5635	-		hypothetical protein
Arcobacter1	HD9-500m-PIT-SAG02_5	HD9-500m-PIT-SAG02_00040	CDS	8732	9799	-	hemN	Oxygen-independent coproporphyrinogen-III oxidase-like protein YqeR	1.3.99.-
Arcobacter1	HD9-500m-PIT-SAG02_5	HD9-500m-PIT-SAG02_00043	CDS	11566	12117	+		hypothetical protein
Arcobacter1	HD9-500m-PIT-SAG02_5	HD9-500m-PIT-SAG02_00046	CDS	14105	15040	-		hypothetical protein
Arcobacter1	HD9-500m-PIT-SAG02_5	HD9-500m-PIT-SAG02_00047	CDS	15267	15614	+		hypothetical protein
Arcobacter1	HD9-500m-PIT-SAG02_5	HD9-500m-PIT-SAG02_00049	CDS	18517	18759	-	hin	DNA-invertase hin
Arcobacter1	HD9-500m-PIT-SAG02_5	HD9-500m-PIT-SAG02_00050	CDS	19193	19411	-		hypothetical protein
Arcobacter1	HD9-500m-PIT-SAG02_6	HD9-500m-PIT-SAG02_00054	CDS	177	986	+	ubiE	Ubiquinone/menaquinone biosynthesis C-methyltransferase UbiE	2.1.1.163
Arcobacter1	HD9-500m-PIT-SAG02_6	HD9-500m-PIT-SAG02_00055	CDS	1027	2148	-		hypothetical protein
Arcobacter1	HD9-500m-PIT-SAG02_6	HD9-500m-PIT-SAG02_00056	CDS	3157	3363	+		hypothetical protein
Arcobacter1	HD9-500m-PIT-SAG02_6	HD9-500m-PIT-SAG02_00057	CDS	3376	3732	+	cadC	Cadmium resistance transcriptional regulatory protein CadC
Arcobacter1	HD9-500m-PIT-SAG02_6	HD9-500m-PIT-SAG02_00058	CDS	4286	4633	-		hypothetical protein
Arcobacter1	HD9-500m-PIT-SAG02_7	HD9-500m-PIT-SAG02_00061	CDS	1536	1916	+		hypothetical protein
Arcobacter1	HD9-500m-PIT-SAG02_7	HD9-500m-PIT-SAG02_00062	CDS	2037	3107	+		hypothetical protein
Arcobacter1	HD9-500m-PIT-SAG02_7	HD9-500m-PIT-SAG02_00064	rRNA	5089	5199	-		5S ribosomal RNA
Arcobacter1	HD9-500m-PIT-SAG02_7	HD9-500m-PIT-SAG02_00065	rRNA	5390	8298	-		23S ribosomal RNA
Arcobacter1	HD9-500m-PIT-SAG02_7	HD9-500m-PIT-SAG02_00066	rRNA	8735	10248	-		16S ribosomal RNA
Arcobacter1	HD9-500m-PIT-SAG02_7	HD9-500m-PIT-SAG02_00067	CDS	10609	11235	-		hypothetical protein
Arcobacter1	HD9-500m-PIT-SAG02_7	HD9-500m-PIT-SAG02_00068	CDS	11243	12445	-		hypothetical protein
Arcobacter1	HD9-500m-PIT-SAG02_8	HD9-500m-PIT-SAG02_00073	CDS	48	1283	+	mtnN	5'-methylthioadenosine/S-adenosylhomocysteine nucleosidase	3.2.2.9
Arcobacter1	HD9-500m-PIT-SAG02_8	HD9-500m-PIT-SAG02_00074	CDS	1635	2615	+		hypothetical protein
Arcobacter1	HD9-500m-PIT-SAG02_8	HD9-500m-PIT-SAG02_00075	CDS	2753	3013	+		hypothetical protein
Arcobacter1	HD9-500m-PIT-SAG02_8	HD9-500m-PIT-SAG02_00076	CDS	3150	4496	+		hypothetical protein
Arcobacter1	HD9-500m-PIT-SAG02_8	HD9-500m-PIT-SAG02_00077	CDS	4508	4723	+		hypothetical protein
Arcobacter1	HD9-500m-PIT-SAG02_10	HD9-500m-PIT-SAG02_00078	CDS	17	1366	+	tar	Methyl-accepting chemotaxis protein II
Arcobacter1	HD9-500m-PIT-SAG02_11	HD9-500m-PIT-SAG02_00079	CDS	415	963	-		hypothetical protein
Arcobacter1	HD9-500m-PIT-SAG02_11	HD9-500m-PIT-SAG02_00081	CDS	2924	3649	+		hypothetical protein
Arcobacter1	HD9-500m-PIT-SAG02_11	HD9-500m-PIT-SAG02_00084	CDS	5492	6667	-		hypothetical protein
Arcobacter1	HD9-500m-PIT-SAG02_11	HD9-500m-PIT-SAG02_00086	CDS	7610	8440	+	marA	Multiple antibiotic resistance protein MarA
Arcobacter1	HD9-500m-PIT-SAG02_12	HD9-500m-PIT-SAG02_00092	CDS	2597	3472	+		hypothetical protein
Arcobacter1	HD9-500m-PIT-SAG02_12	HD9-500m-PIT-SAG02_00094	CDS	4479	4919	-		hypothetical protein
Arcobacter1	HD9-500m-PIT-SAG02_12	HD9-500m-PIT-SAG02_00095	CDS	5032	5391	+		hypothetical protein
Arcobacter1	HD9-500m-PIT-SAG02_12	HD9-500m-PIT-SAG02_00096	CDS	5781	6170	+		hypothetical protein
Arcobacter1	HD9-500m-PIT-SAG02_12	HD9-500m-PIT-SAG02_00097	CDS	6340	6954	+		hypothetical protein
Arcobacter1	HD9-500m-PIT-SAG02_12	HD9-500m-PIT-SAG02_00098	CDS	7029	7715	+	gph	Phosphoglycolate phosphatase	3.1.3.18
Arcobacter1	HD9-500m-PIT-SAG02_12	HD9-500m-PIT-SAG02_00101	CDS	8826	9065	+		hypothetical protein
Arcobacter1	HD9-500m-PIT-SAG02_12	HD9-500m-PIT-SAG02_00102	CDS	9114	9326	+		hypothetical protein
Arcobacter1	HD9-500m-PIT-SAG02_12	HD9-500m-PIT-SAG02_00104	CDS	10136	10723	-	safD	Sulfoacetaldehyde dehydrogenase	1.2.1.73
Arcobacter1	HD9-500m-PIT-SAG02_13	HD9-500m-PIT-SAG02_00105	CDS	416	787	-	hxlR	HTH-type transcriptional activator HxlR
Arcobacter1	HD9-500m-PIT-SAG02_13	HD9-500m-PIT-SAG02_00107	CDS	1543	1839	+		hypothetical protein
Arcobacter1	HD9-500m-PIT-SAG02_13	HD9-500m-PIT-SAG02_00108	CDS	1897	2040	+	yfkO_1	Putative NAD(P)H nitroreductase YfkO	1.-.-.-
Arcobacter1	HD9-500m-PIT-SAG02_13	HD9-500m-PIT-SAG02_00109	CDS	2128	2526	+	yfkO_2	Putative NAD(P)H nitroreductase YfkO	1.-.-.-
Arcobacter1	HD9-500m-PIT-SAG02_13	HD9-500m-PIT-SAG02_00112	CDS	5907	6203	+		hypothetical protein
Arcobacter1	HD9-500m-PIT-SAG02_13	HD9-500m-PIT-SAG02_00113	CDS	6259	6642	+	ypeA	Acetyltransferase YpeA	2.3.1.-
Arcobacter1	HD9-500m-PIT-SAG02_13	HD9-500m-PIT-SAG02_00114	CDS	6784	6954	-		hypothetical protein
Arcobacter1	HD9-500m-PIT-SAG02_13	HD9-500m-PIT-SAG02_00115	CDS	7127	8305	-	ygiC	Putative acid--amine ligase YgiC	6.3.1.-
Arcobacter1	HD9-500m-PIT-SAG02_13	HD9-500m-PIT-SAG02_00116	CDS	8309	8929	-		hypothetical protein
Arcobacter1	HD9-500m-PIT-SAG02_13	HD9-500m-PIT-SAG02_00118	CDS	10123	10368	-		hypothetical protein
Arcobacter1	HD9-500m-PIT-SAG02_13	HD9-500m-PIT-SAG02_00119	CDS	11000	11161	-		hypothetical protein
Arcobacter1	HD9-500m-PIT-SAG02_13	HD9-500m-PIT-SAG02_00123	CDS	15454	18339	+		hypothetical protein
Arcobacter1	HD9-500m-PIT-SAG02_14	HD9-500m-PIT-SAG02_00125	CDS	240	1604	+		hypothetical protein
Arcobacter1	HD9-500m-PIT-SAG02_14	HD9-500m-PIT-SAG02_00126	CDS	1536	1841	-	lnt	Apolipoprotein N-acyltransferase	2.3.1.-
Arcobacter1	HD9-500m-PIT-SAG02_14	HD9-500m-PIT-SAG02_00128	CDS	3756	5351	-	wapA	tRNA(Glu)-specific nuclease WapA	3.1.-.-
Arcobacter1	HD9-500m-PIT-SAG02_14	HD9-500m-PIT-SAG02_00129	CDS	5576	9175	-		hypothetical protein
Arcobacter1	HD9-500m-PIT-SAG02_14	HD9-500m-PIT-SAG02_00130	CDS	9172	9753	-		hypothetical protein
Arcobacter1	HD9-500m-PIT-SAG02_15	HD9-500m-PIT-SAG02_00133	CDS	2578	2775	-		hypothetical protein
Arcobacter1	HD9-500m-PIT-SAG02_15	HD9-500m-PIT-SAG02_00136	CDS	7108	7362	+		hypothetical protein
Arcobacter1	HD9-500m-PIT-SAG02_15	HD9-500m-PIT-SAG02_00139	CDS	8738	9202	-		hypothetical protein
Arcobacter1	HD9-500m-PIT-SAG02_15	HD9-500m-PIT-SAG02_00142	CDS	11667	11771	-		hypothetical protein
Arcobacter1	HD9-500m-PIT-SAG02_15	HD9-500m-PIT-SAG02_00143	CDS	11768	12643	-		hypothetical protein
Arcobacter1	HD9-500m-PIT-SAG02_18	HD9-500m-PIT-SAG02_00147	CDS	3053	3523	-		hypothetical protein
Arcobacter1	HD9-500m-PIT-SAG02_18	HD9-500m-PIT-SAG02_00148	CDS	3607	4293	-		hypothetical protein
Arcobacter1	HD9-500m-PIT-SAG02_18	HD9-500m-PIT-SAG02_00149	CDS	4894	6234	+		hypothetical protein
Arcobacter1	HD9-500m-PIT-SAG02_18	HD9-500m-PIT-SAG02_00150	CDS	6544	10050	+		hypothetical protein
Arcobacter2	HD9-500m-PIT-SAG03_48	HD9-500m-PIT-SAG03_00350	CDS	3363	4484	-	apbC	Iron-sulfur cluster carrier protein		K03593	A0L4L0	3.A.1.132.3	the atp-binding cassette (abc) superfamily.	gnl|TC-DB|A0L4L0|3.A.1.132.3 Putative uncharacterized protein - Magnetococcus sp. (strain MC-1).
Arcobacter2	HD9-500m-PIT-SAG03_31	HD9-500m-PIT-SAG03_00168	CDS	1	1635	+	macA	Macrolide export protein MacA			A0Q8A4	2.A.6.2.28	the resistance-nodulation-cell division (rnd) superfamily.	gnl|TC-DB|A0Q8A4|2.A.6.2.28 Membrane fusion protein OS=Francisella tularensis subsp. novicida (strain U112) GN=FTN_1609 PE=4 SV=1
Arcobacter2	HD9-500m-PIT-SAG03_50	HD9-500m-PIT-SAG03_00359	CDS	5641	7050	+	degP	Periplasmic serine endoprotease DegP	3.4.21.107	K04771	B2GH49	9.B.160.1.10	the colicin v production (cvpa) family.	gnl|TC-DB|B2GH49|9.B.160.1.10 Putative S1C family peptidase OS=Kocuria rhizophila (strain ATCC 9341 / DSM 348 / NBRC 103217 / DC2201) GN=KRH_04540 PE=4 SV=1
Arcobacter2	HD9-500m-PIT-SAG03_54	HD9-500m-PIT-SAG03_00418	CDS	14608	14853	-	ltxB	Leukotoxin export ATP-binding protein LtxB	3.6.3.43		B2WTH9	3.A.1.201.12	the atp-binding cassette (abc) superfamily.	gnl|TC-DB|B2WTH9|3.A.1.201.12 ABCB/p-glycoprotein-like protein OS=Mytilus californianus PE=2 SV=1
Arcobacter2	HD9-500m-PIT-SAG03_45	HD9-500m-PIT-SAG03_00254	CDS	11898	12359	+	lspA	Lipoprotein signal peptidase	3.4.23.36	K03101	B8I766	9.B.105.1.5	the lead resistance fusion protein (pbrbc) family.	gnl|TC-DB|B8I766|9.B.105.1.5 Lipoprotein signal peptidase OS=Clostridium cellulolyticum (strain ATCC 35319 / DSM 5812 / JCM 6584 / H10) GN=lspA PE=3 SV=1
Arcobacter2	HD9-500m-PIT-SAG03_54	HD9-500m-PIT-SAG03_00406	CDS	7675	8268	+		3'3'-cGAMP-specific phosphodiesterase 2	3.1.4.-		C0QCR7	8.A.85.3.1	the guanylate cyclase (gc) family.	gnl|TC-DB|C0QCR7|8.A.85.3.1 Two component protein (Transcriptional response regulator/sensory box) OS=Desulfobacterium autotrophicum (strain ATCC 43914 / DSM 3382 / HRM2) GN=HRM2_20440 PE=4 SV=1
Arcobacter2	HD9-500m-PIT-SAG03_54	HD9-500m-PIT-SAG03_00407	CDS	8283	8459	+		3'3'-cGAMP-specific phosphodiesterase 2	3.1.4.-		C0QCR7	8.A.85.3.1	the guanylate cyclase (gc) family.	gnl|TC-DB|C0QCR7|8.A.85.3.1 Two component protein (Transcriptional response regulator/sensory box) OS=Desulfobacterium autotrophicum (strain ATCC 43914 / DSM 3382 / HRM2) GN=HRM2_20440 PE=4 SV=1
Arcobacter2	HD9-500m-PIT-SAG03_47	HD9-500m-PIT-SAG03_00333	CDS	5795	6457	-	ftsE	Cell division ATP-binding protein FtsE		K09812	C1C6A0	3.A.1.140.6	the atp-binding cassette (abc) superfamily.	gnl|TC-DB|C1C6A0|3.A.1.140.6 Cell division ATP-binding protein FtsE OS=Streptococcus pneumoniae (strain 70585) GN=ftsE PE=4 SV=1
Arcobacter2	HD9-500m-PIT-SAG03_21	HD9-500m-PIT-SAG03_00138	CDS	4768	6024	-		hypothetical protein			C9LSB9	1.B.17.2.5	the outer membrane factor (omf) family.	gnl|TC-DB|C9LSB9|1.B.17.2.5 Outer membrane efflux protein OS=Selenomonas sputigena ATCC 35185 GN=Selsp_1807 PE=4 SV=1
Arcobacter2	HD9-500m-PIT-SAG03_46	HD9-500m-PIT-SAG03_00305	CDS	33807	36791	+	virA	Wide host range VirA protein	2.7.13.3		D1CEG8	3.A.1.17.11	the atp-binding cassette (abc) superfamily.	gnl|TC-DB|D1CEG8|3.A.1.17.11 NMT1/THI5 like domain protein OS=Thermobaculum terrenum (strain ATCC BAA-798 / YNP1) GN=Tter_0402 PE=4 SV=1
Arcobacter2	HD9-500m-PIT-SAG03_50	HD9-500m-PIT-SAG03_00364	CDS	10067	10942	-	cobD	Cobalamin biosynthesis protein CobD		K02227	E3GWE8	9.B.125.2.1	the ampe/cobd (ampe/cobd) family.	gnl|TC-DB|E3GWE8|9.B.125.2.1 Cobalamin biosynthesis protein CobD OS=Methanothermus fervidus (strain ATCC 43054 / DSM 2088 / JCM 10308 / V24 S) GN=Mfer_1121 PE=3 SV=1
Arcobacter2	HD9-500m-PIT-SAG03_18	HD9-500m-PIT-SAG03_00118	CDS	10531	11652	+		hypothetical protein			E6L3Z4	1.B.31.1.4	the campylobacter jejuni major outer membrane porin (momp) family.	gnl|TC-DB|E6L3Z4|1.B.31.1.4 Pyruvate ferredoxin oxidoreductase, alpha subunit OS=Arcobacter butzleri JV22 GN=porA PE=4 SV=1
Arcobacter2	HD9-500m-PIT-SAG03_22	HD9-500m-PIT-SAG03_00145	CDS	6066	6974	-		hypothetical protein			F8E5F4	9.B.167.1.2	the duf2860 putative beta barrel porin (duf2860) family.	gnl|TC-DB|F8E5F4|9.B.167.1.2 Uncharacterized protein OS=Flexistipes sinusarabici (strain DSM 4947 / MAS 10) GN=Flexsi_2092 PE=4 SV=1
Arcobacter2	HD9-500m-PIT-SAG03_12	HD9-500m-PIT-SAG03_00071	CDS	1306	2109	-	znuB	High-affinity zinc uptake system membrane protein ZnuB		K09816	G0LRW8	3.A.1.15.15	the atp-binding cassette (abc) superfamily.	gnl|TC-DB|G0LRW8|3.A.1.15.15 ABC transporter permease protein OS=Staphylococcus aureus subsp. aureus LGA251 GN=mntB PE=3 SV=1
Arcobacter2	HD9-500m-PIT-SAG03_51	HD9-500m-PIT-SAG03_00371	CDS	5568	6611	-	ugpC	sn-glycerol-3-phosphate import ATP-binding protein UgpC	3.6.3.20	K17325	G3LHY9	3.A.1.1.35	the atp-binding cassette (abc) superfamily.	gnl|TC-DB|G3LHY9|3.A.1.1.35 GlpT OS=Rhizobium leguminosarum bv. viciae GN=glpT PE=4 SV=1
Arcobacter2	HD9-500m-PIT-SAG03_51	HD9-500m-PIT-SAG03_00370	CDS	4702	5571	-	ugpA	sn-glycerol-3-phosphate transport system permease protein UgpA		K17322	G3LHZ0	3.A.1.1.35	the atp-binding cassette (abc) superfamily.	gnl|TC-DB|G3LHZ0|3.A.1.1.35 GlpP OS=Rhizobium leguminosarum bv. viciae GN=glpP PE=3 SV=1
Arcobacter2	HD9-500m-PIT-SAG03_51	HD9-500m-PIT-SAG03_00369	CDS	3870	4700	-	sugB	Trehalose transport system permease protein SugB		K17323	G3LHZ1	3.A.1.1.35	the atp-binding cassette (abc) superfamily.	gnl|TC-DB|G3LHZ1|3.A.1.1.35 GlpQ OS=Rhizobium leguminosarum bv. viciae GN=glpQ PE=3 SV=1
Arcobacter2	HD9-500m-PIT-SAG03_51	HD9-500m-PIT-SAG03_00367	CDS	1702	3405	-		hypothetical protein		K17321	G3LHZ3	3.A.1.1.35	the atp-binding cassette (abc) superfamily.	gnl|TC-DB|G3LHZ3|3.A.1.1.35 GlpV OS=Rhizobium leguminosarum bv. viciae GN=glpV PE=4 SV=1
Arcobacter2	HD9-500m-PIT-SAG03_31	HD9-500m-PIT-SAG03_00179	CDS	16866	17522	-	rhtB_1	Homoserine/homoserine lactone efflux protein			G4NW86	2.A.76.1.7	the resistance to homoserine/threonine (rhtb) family.	gnl|TC-DB|G4NW86|2.A.76.1.7 Transporter, LysE family OS=Bacillus subtilis subsp. spizizenii (strain TU-B-10) GN=GYO_0727 PE=4 SV=1
Arcobacter2	HD9-500m-PIT-SAG03_45	HD9-500m-PIT-SAG03_00248	CDS	5780	6535	-	dosP	Oxygen sensor protein DosP	3.1.4.52		J7ZT93	9.B.34.1.5	the kinase/phosphatase/cyclic-gmp synthase/cyclic di-gmp hydrolase (kpsh) family.	gnl|TC-DB|J7ZT93|9.B.34.1.5 Diguanylate cyclase (GGDEF) domain-containing protein OS=Bacillus cereus HuA2-4 GN=IG7_01488 PE=4 SV=1
Arcobacter2	HD9-500m-PIT-SAG03_46	HD9-500m-PIT-SAG03_00315	CDS	46015	46392	+		hypothetical protein			K7ZH85	9.A.55.1.10	the tmem205 (tmem205) family.	gnl|TC-DB|K7ZH85|9.A.55.1.10 Uncharacterized protein OS=Bdellovibrio bacteriovorus str. Tiberius GN=Bdt_3552 PE=4 SV=1
Arcobacter2	HD9-500m-PIT-SAG03_12	HD9-500m-PIT-SAG03_00074	CDS	4407	5315	-		hypothetical protein			M2X6B9	9.B.2.1.15	the integral membrane caax protease-2 (caax protease2) family.	gnl|TC-DB|M2X6B9|9.B.2.1.15 Abortive infection protein OS=Galdieria sulphuraria GN=Gasu_08100 PE=4 SV=1
Arcobacter2	HD9-500m-PIT-SAG03_45	HD9-500m-PIT-SAG03_00250	CDS	7978	8937	-		S-adenosylmethionine/S-adenosylhomocysteine transporter			O29740	2.A.7.3.36	the drug/metabolite transporter (dmt) superfamily.	gnl|TC-DB|O29740|2.A.7.3.36 Uncharacterized transporter AF_0510 OS=Archaeoglobus fulgidus (strain ATCC 49558 / VC-16 / DSM 4304 / JCM 9628 / NBRC 100126) GN=AF_0510 PE=3 SV=1
Arcobacter2	HD9-500m-PIT-SAG03_45	HD9-500m-PIT-SAG03_00249	CDS	6601	7656	-	pstS	Phosphate-binding protein PstS		K02040	O51233	3.A.1.7.5	the atp-binding cassette (abc) superfamily.	gnl|TC-DB|O51233|3.A.1.7.5 Phosphate ABC transporter, periplasmic phosphate-binding protein OS=Borrelia burgdorferi (strain ATCC 35210 / B31 / CIP 102532 / DSM 4680) GN=BB_0215 PE=4 SV=2
Arcobacter2	HD9-500m-PIT-SAG03_45	HD9-500m-PIT-SAG03_00247	CDS	4743	5693	-	pstC1	Phosphate transport system permease protein PstC 1		K02037	O51234	3.A.1.7.5	the atp-binding cassette (abc) superfamily.	gnl|TC-DB|O51234|3.A.1.7.5 Phosphate ABC transporter, permease protein PstC OS=Borrelia burgdorferi (strain ATCC 35210 / B31 / CIP 102532 / DSM 4680) GN=pstC PE=3 SV=1
Arcobacter2	HD9-500m-PIT-SAG03_45	HD9-500m-PIT-SAG03_00245	CDS	2772	3530	-	pstB	Phosphate import ATP-binding protein PstB	3.6.3.27	K02036	O51236	3.A.1.7.5	the atp-binding cassette (abc) superfamily.	gnl|TC-DB|O51236|3.A.1.7.5 Phosphate import ATP-binding protein PstB OS=Borrelia burgdorferi (strain ATCC 35210 / B31 / CIP 102532 / DSM 4680) GN=pstB PE=3 SV=1
Arcobacter2	HD9-500m-PIT-SAG03_22	HD9-500m-PIT-SAG03_00142	CDS	3096	3509	-	bepE	Efflux pump membrane transporter BepE			O68441	2.A.6.2.3	the resistance-nodulation-cell division (rnd) superfamily.	gnl|TC-DB|O68441|2.A.6.2.3 TRANSMEMBRANE EFFLUX PUMP PROTEIN - Agrobacterium radiobacter.
Arcobacter2	HD9-500m-PIT-SAG03_44	HD9-500m-PIT-SAG03_00232	CDS	2329	3702	+	mltD	Membrane-bound lytic murein transglycosylase D	4.2.2.-	K08307	P03726	3.A.17.1.1	the phage t7 injectisome (t7 injectisome) family.	gnl|TC-DB|P03726|3.A.17.1.1 Internal virion protein D - Bacteriophage T7.
Arcobacter2	HD9-500m-PIT-SAG03_13	HD9-500m-PIT-SAG03_00093	CDS	18713	19687	-	petB	Cytochrome b		K00412	P05418	3.D.3.1.1	the proton-translocating quinol:cytochrome c reductase (qcr) superfamily.	gnl|TC-DB|P05418|3.D.3.1.1 Cytochrome B - Paracoccus denitrificans.
Arcobacter2	HD9-500m-PIT-SAG03_10	HD9-500m-PIT-SAG03_00066	CDS	932	1636	-	yccA	Modulator of FtsH protease YccA		K19416	P0AAC6	1.A.14.2.1	the calcium transporter a (cata) (formerly the testis-enhanced gene transfer (tegt) family.	gnl|TC-DB|P0AAC6|1.A.14.2.1 Inner membrane protein yccA - Escherichia coli.
Arcobacter2	HD9-500m-PIT-SAG03_47	HD9-500m-PIT-SAG03_00337	CDS	9857	10963	+	mrdB	Peptidoglycan glycosyltransferase MrdB	2.4.1.129	K05837	P0ABG7	2.A.103.1.2	the bacterial murein precursor exporter (mpe) family.	gnl|TC-DB|P0ABG7|2.A.103.1.2 Rod shape-determining protein rodA - Escherichia coli.
Arcobacter2	HD9-500m-PIT-SAG03_33	HD9-500m-PIT-SAG03_00200	CDS	1555	2232	-	fliY	L-cystine-binding protein FliY		K02030	P0AEM9	3.A.1.3.10	the atp-binding cassette (abc) superfamily.	gnl|TC-DB|P0AEM9|3.A.1.3.10 Cystine-binding periplasmic protein - Escherichia coli.
Arcobacter2	HD9-500m-PIT-SAG03_46	HD9-500m-PIT-SAG03_00285	CDS	18731	19354	+	rhtB_2	Homoserine/homoserine lactone efflux protein		K05834	P0AG34	2.A.76.1.1	the resistance to homoserine/threonine (rhtb) family.	gnl|TC-DB|P0AG34|2.A.76.1.1 Homoserine/homoserine lactone efflux protein - Escherichia coli.
Arcobacter2	HD9-500m-PIT-SAG03_31	HD9-500m-PIT-SAG03_00170	CDS	3791	5758	+	secA	Protein translocase subunit SecA			P10408	3.A.5.1.1	the general secretory pathway (sec) family.	gnl|TC-DB|P10408|3.A.5.1.1 PREPROTEIN TRANSLOCASE SECA SUBUNIT - Escherichia coli.
Arcobacter2	HD9-500m-PIT-SAG03_54	HD9-500m-PIT-SAG03_00417	CDS	13190	14608	-	hlyD	Hemolysin secretion protein D%2C chromosomal		K11003	P11091	8.A.1.3.2	the membrane fusion protein (mfp) family.	gnl|TC-DB|P11091|8.A.1.3.2 Protein cyaD - Bordetella pertussis.
Arcobacter2	HD9-500m-PIT-SAG03_8	HD9-500m-PIT-SAG03_00059	CDS	38749	40278	-	nuoM	NADH-quinone oxidoreductase subunit M	1.6.5.11	K00342	P29925	3.D.1.2.1	the h(+) or na(+)-translocating nadh dehydrogenase (ndh) family.	gnl|TC-DB|P29925|3.D.1.2.1 NADH-ubiquinone oxidoreductase chain 13 (EC 1.6.5.3) (NADH dehydrogenase 1, chain 13) (NDH-1, chain 13) - Paracoccus denitrificans.
Arcobacter2	HD9-500m-PIT-SAG03_46	HD9-500m-PIT-SAG03_00283	CDS	17479	18357	+	eamA	putative amino-acid metabolite efflux pump		K15268	P31125	2.A.7.3.2	the drug/metabolite transporter (dmt) superfamily.	gnl|TC-DB|P31125|2.A.7.3.2 Probable amino-acid metabolite efflux pump OS=Escherichia coli (strain K12) GN=eamA PE=1 SV=2
Arcobacter2	HD9-500m-PIT-SAG03_22	HD9-500m-PIT-SAG03_00147	CDS	7898	8818	-	nikB	Nickel transport system permease protein NikB		K02033	P42062	3.A.1.5.20	the atp-binding cassette (abc) superfamily.	gnl|TC-DB|P42062|3.A.1.5.20 Oligopeptide transport system permease protein appB - Bacillus subtilis.
Arcobacter2	HD9-500m-PIT-SAG03_4	HD9-500m-PIT-SAG03_00009	CDS	1858	2646	-	glnH	ABC transporter glutamine-binding protein GlnH		K02030	P48242	3.A.1.3.9	the atp-binding cassette (abc) superfamily.	gnl|TC-DB|P48242|3.A.1.3.9 Glutamate-binding protein precursor - Corynebacterium glutamicum (Brevibacterium flavum).
Arcobacter2	HD9-500m-PIT-SAG03_4	HD9-500m-PIT-SAG03_00010	CDS	2790	3527	+	fliP	Flagellar biosynthetic protein FliP		K02419	P54700	3.A.6.2.1	the type iii (virulence-related) secretory pathway (iiisp) family.	gnl|TC-DB|P54700|3.A.6.2.1 FLAGELLAR BIOSYNTHETIC PROTEIN FLIP - Salmonella typhimurium.
Arcobacter2	HD9-500m-PIT-SAG03_18	HD9-500m-PIT-SAG03_00112	CDS	4980	6350	-	spoIIQ	Stage II sporulation protein Q			P71044	1.A.34.1.1	the bacillus gap junction-like channel-forming complex (gj-cc) family.	gnl|TC-DB|P71044|1.A.34.1.1 Stage II sporulation protein Q OS=Bacillus subtilis GN=spoIIQ PE=1 SV=1
Arcobacter2	HD9-500m-PIT-SAG03_8	HD9-500m-PIT-SAG03_00033	CDS	11340	12452	+	pglJ	N-acetylgalactosamine-N%2CN'-diacetylbacillosaminyl-diphospho-undecaprenol 4-alpha-N-acetylgalactosaminyltransferase	2.4.1.291	K17248	P73948	2.A.38.4.5	the k(+) transporter (trk) family.	gnl|TC-DB|P73948|2.A.38.4.5 Slr1508 protein OS=Synechocystis sp. (strain PCC 6803) GN=slr1508 PE=4 SV=1
Arcobacter2	HD9-500m-PIT-SAG03_12	HD9-500m-PIT-SAG03_00072	CDS	2103	2852	-	znuC	High-affinity zinc uptake system ATP-binding protein ZnuC	3.6.3.-	K09817	P96117	3.A.1.15.8	the atp-binding cassette (abc) superfamily.	gnl|TC-DB|P96117|3.A.1.15.8 Zinc transport system ATP-binding protein troB - Treponema pallidum.
Arcobacter2	HD9-500m-PIT-SAG03_31	HD9-500m-PIT-SAG03_00181	CDS	19800	21107	-	lutA	Lactate utilization protein A		K11473	P96797	3.D.7.1.1	the h2:heterodisulfide oxidoreductase (hho) family.	gnl|TC-DB|P96797|3.D.7.1.1 HETERODISULFIDE REDUCTASE - Methanosarcina barkeri.
Arcobacter2	HD9-500m-PIT-SAG03_8	HD9-500m-PIT-SAG03_00054	CDS	32339	34846	-	topA	DNA topoisomerase 1	5.99.1.2	K03168	Q07711	3.A.7.7.1	the type iv (conjugal dna-protein transfer or virb) secretory pathway (ivsp) family.	gnl|TC-DB|Q07711|3.A.7.7.1 DNA topoisomerase I (EC 5.99.1.2) (Omega-protein) (Relaxing enzyme) (Untwisting enzyme) (Swivelase) - Staphylococcus aureus.
Arcobacter2	HD9-500m-PIT-SAG03_8	HD9-500m-PIT-SAG03_00058	CDS	37253	38752	-	nuoN	NADH-quinone oxidoreductase subunit N	1.6.5.11	K00343	Q0P862	3.D.1.7.1	the h(+) or na(+)-translocating nadh dehydrogenase (ndh) family.	gnl|TC-DB|Q0P862|3.D.1.7.1 NADH dehydrogenase I chain N OS=Campylobacter jejuni GN=nuoN PE=1 SV=1
Arcobacter2	HD9-500m-PIT-SAG03_47	HD9-500m-PIT-SAG03_00343	CDS	15626	15979	+		hypothetical protein			Q1CUJ6	1.A.77.2.1	the mg(2+)/ca(2+) uniporter (mcu) family.	gnl|TC-DB|Q1CUJ6|1.A.77.2.1 Putative uncharacterized protein OS=Helicobacter pylori (strain HPAG1) GN=HPAG1_0309 PE=4 SV=1
Arcobacter2	HD9-500m-PIT-SAG03_21	HD9-500m-PIT-SAG03_00140	CDS	9244	10257	-	mdtA	Multidrug resistance protein MdtA			Q2FD71	2.A.6.2.40	the resistance-nodulation-cell division (rnd) superfamily.	gnl|TC-DB|Q2FD71|2.A.6.2.40 AdeA membrane fusion protein OS=Acinetobacter baumannii GN=adeA PE=4 SV=1
Arcobacter2	HD9-500m-PIT-SAG03_31	HD9-500m-PIT-SAG03_00169	CDS	1641	3794	+		hypothetical protein		K16922	Q3AQR0	9.B.149.1.5	the m50 peptidase (m50-p) family.	gnl|TC-DB|Q3AQR0|9.B.149.1.5 Peptidase, M50 family OS=Chlorobium chlorochromatii (strain CaD3) GN=Cag_1407 PE=4 SV=1
Arcobacter2	HD9-500m-PIT-SAG03_18	HD9-500m-PIT-SAG03_00116	CDS	9363	9986	+	plsY	Glycerol-3-phosphate acyltransferase	2.3.1.-	K08591	Q45064	9.B.31.1.2	the yqih (yqih) family.	gnl|TC-DB|Q45064|9.B.31.1.2 Glycerol-3-phosphate acyltransferase OS=Bacillus subtilis (strain 168) GN=plsY PE=1 SV=1
Arcobacter2	HD9-500m-PIT-SAG03_6	HD9-500m-PIT-SAG03_00014	CDS	1285	1935	-	hcaT_1	putative 3-phenylpropionic acid transporter		K05820	Q47142	2.A.1.27.1	the major facilitator superfamily (mfs).	gnl|TC-DB|Q47142|2.A.1.27.1 Probable 3-phenylpropionic acid transporter - Escherichia coli.
Arcobacter2	HD9-500m-PIT-SAG03_23	HD9-500m-PIT-SAG03_00150	CDS	1253	1903	-	hcaT_2	putative 3-phenylpropionic acid transporter		K05820	Q47142	2.A.1.27.1	the major facilitator superfamily (mfs).	gnl|TC-DB|Q47142|2.A.1.27.1 Probable 3-phenylpropionic acid transporter - Escherichia coli.
Arcobacter2	HD9-500m-PIT-SAG03_30	HD9-500m-PIT-SAG03_00167	CDS	1700	2350	-	hcaT_3	putative 3-phenylpropionic acid transporter		K05820	Q47142	2.A.1.27.1	the major facilitator superfamily (mfs).	gnl|TC-DB|Q47142|2.A.1.27.1 Probable 3-phenylpropionic acid transporter - Escherichia coli.
Arcobacter2	HD9-500m-PIT-SAG03_12	HD9-500m-PIT-SAG03_00073	CDS	2836	4122	-	znuA	High-affinity zinc uptake system binding-protein ZnuA		K09815	Q55280	3.A.1.15.1	the atp-binding cassette (abc) superfamily.	gnl|TC-DB|Q55280|3.A.1.15.1 PERIPLASMIC-BINDING PROTEIN - Synechocystis sp. (strain PCC 6803).
Arcobacter2	HD9-500m-PIT-SAG03_50	HD9-500m-PIT-SAG03_00354	CDS	1807	3090	-	nhaA	Na(+)/H(+) antiporter NhaA		K03313	Q56725	2.A.33.1.2	the nhaa na(+):h(+) antiporter (nhaa) family.	gnl|TC-DB|Q56725|2.A.33.1.2 Na+/H+ antiporter - Vibrio parahaemolyticus.
Arcobacter2	HD9-500m-PIT-SAG03_13	HD9-500m-PIT-SAG03_00082	CDS	9846	10784	-	accA	Acetyl-coenzyme A carboxylase carboxyl transferase subunit alpha	6.4.1.2	K01962	Q57079	3.B.1.1.2	the na(+)-transporting carboxylic acid decarboxylase (nat-dc) family.	gnl|TC-DB|Q57079|3.B.1.1.2 ALPHA-SUBUNIT,METHYLMALONYL-COA DECARBOXYLASE - Veillonella parvula.
Arcobacter2	HD9-500m-PIT-SAG03_8	HD9-500m-PIT-SAG03_00051	CDS	29783	30952	-		hypothetical protein			Q5SIA2	2.A.37.2.7	the monovalent cation:proton antiporter-2 (cpa2) family.	gnl|TC-DB|Q5SIA2|2.A.37.2.7 Na(+)/H(+) antiporter OS=Thermus thermophilus (strain HB8 / ATCC 27634 / DSM 579) GN=TTHA1472 PE=4 SV=1
Arcobacter2	HD9-500m-PIT-SAG03_28	HD9-500m-PIT-SAG03_00161	CDS	528	1898	+	cfiA_2	2-oxoglutarate carboxylase large subunit	6.4.1.7	K01960	Q6A1F6	3.B.1.1.6	the na(+)-transporting carboxylic acid decarboxylase (nat-dc) family.	gnl|TC-DB|Q6A1F6|3.B.1.1.6 Oxaloacetate decarboxylase OS=Vibrio cholerae GN=oadA-2 PE=1 SV=1
Arcobacter2	HD9-500m-PIT-SAG03_28	HD9-500m-PIT-SAG03_00160	CDS	83	511	+	cfiA_1	2-oxoglutarate carboxylase large subunit	6.4.1.7		Q6A1F6	3.B.1.1.6	the na(+)-transporting carboxylic acid decarboxylase (nat-dc) family.	gnl|TC-DB|Q6A1F6|3.B.1.1.6 Oxaloacetate decarboxylase OS=Vibrio cholerae GN=oadA-2 PE=1 SV=1
Arcobacter2	HD9-500m-PIT-SAG03_5	HD9-500m-PIT-SAG03_00011	CDS	13	1293	+	pglF	UDP-N-acetyl-alpha-D-glucosamine C6 dehydratase	4.2.1.135		Q6MMD5	9.B.18.2.1	the xanthan glycosyl transferase, gumd (gumd) family.	gnl|TC-DB|Q6MMD5|9.B.18.2.1 Nucleotide sugar epimerase/dehydratase OS=Bdellovibrio bacteriovorus (strain ATCC 15356 / DSM 50701 / NCIB 9529 / HD100) GN=wbpM PE=4 SV=1
Arcobacter2	HD9-500m-PIT-SAG03_13	HD9-500m-PIT-SAG03_00084	CDS	12216	12446	-	acpP	Acyl carrier protein		K02078	Q6UKY4	3.D.1.6.4	the h(+) or na(+)-translocating nadh dehydrogenase (ndh) family.	gnl|TC-DB|Q6UKY4|3.D.1.6.4 Acyl carrier protein 1 - Chlamydomonas reinhardtii.
Arcobacter2	HD9-500m-PIT-SAG03_32	HD9-500m-PIT-SAG03_00197	CDS	9380	9640	-		hypothetical protein		K02420	Q7BFA7	3.A.6.1.1	the type iii (virulence-related) secretory pathway (iiisp) family.	gnl|TC-DB|Q7BFA7|3.A.6.1.1 YscS - Yersinia enterocolitica.
Arcobacter2	HD9-500m-PIT-SAG03_46	HD9-500m-PIT-SAG03_00300	CDS	29251	30348	-	sspH2	E3 ubiquitin-protein ligase SspH2	2.3.2.27		Q7L1W4	1.A.25.3.1	the gap junction-forming innexin (innexin) family.	gnl|TC-DB|Q7L1W4|1.A.25.3.1 Leucine-rich repeat-containing protein 8D OS=Homo sapiens GN=LRRC8D PE=1 SV=1
Arcobacter2	HD9-500m-PIT-SAG03_16	HD9-500m-PIT-SAG03_00100	CDS	222	1031	-	czcB	Cobalt-zinc-cadmium resistance protein CzcB		K18990	Q7UZ72	8.A.1.6.4	the membrane fusion protein (mfp) family.	gnl|TC-DB|Q7UZ72|8.A.1.6.4 Probable cation efflux system OS=Rhodopirellula baltica (strain SH1) GN=RB146 PE=4 SV=1
Arcobacter2	HD9-500m-PIT-SAG03_45	HD9-500m-PIT-SAG03_00246	CDS	3577	4746	-	pstA	Phosphate transport system permease protein PstA		K02038	Q7WTY6	3.A.1.7.2	the atp-binding cassette (abc) superfamily.	gnl|TC-DB|Q7WTY6|3.A.1.7.2 PstA - Mycobacterium smegmatis.
Arcobacter2	HD9-500m-PIT-SAG03_21	HD9-500m-PIT-SAG03_00139	CDS	6039	9200	-	acrF_1	Multidrug export protein AcrF			Q8CX78	2.A.6.3.6	the resistance-nodulation-cell division (rnd) superfamily.	gnl|TC-DB|Q8CX78|2.A.6.3.6 Acriflavine resistance protein (Cation efflux system) OS=Oceanobacillus iheyensis (strain DSM 14371 / JCM 11309 / KCTC 3954 / HTE831) GN=OB2940 PE=4 SV=1
Arcobacter2	HD9-500m-PIT-SAG03_22	HD9-500m-PIT-SAG03_00141	CDS	382	3141	-	acrF_2	Multidrug export protein AcrF			Q8CX78	2.A.6.3.6	the resistance-nodulation-cell division (rnd) superfamily.	gnl|TC-DB|Q8CX78|2.A.6.3.6 Acriflavine resistance protein (Cation efflux system) OS=Oceanobacillus iheyensis (strain DSM 14371 / JCM 11309 / KCTC 3954 / HTE831) GN=OB2940 PE=4 SV=1
Arcobacter2	HD9-500m-PIT-SAG03_33	HD9-500m-PIT-SAG03_00199	CDS	580	1551	-	artQ	Arginine transport system permease protein ArtQ		K02029	Q8YSA2	3.A.1.3.17	the atp-binding cassette (abc) superfamily.	gnl|TC-DB|Q8YSA2|3.A.1.3.17 Glutamine-binding periplasmic protein of glutamine ABC transporter - Anabaena sp. (strain PCC 7120).
Arcobacter2	HD9-500m-PIT-SAG03_15	HD9-500m-PIT-SAG03_00099	CDS	2944	4407	-		hypothetical protein		K07793	Q9FA44	2.A.80.1.1	the tricarboxylate transporter (ttt) family.	gnl|TC-DB|Q9FA44|2.A.80.1.1 TctA - Salmonella enterica.
Arcobacter2	HD9-500m-PIT-SAG03_22	HD9-500m-PIT-SAG03_00144	CDS	4338	6056	+	fixL_1	Sensor protein FixL	2.7.13.3		Q9HV74	2.A.21.9.1	the solute:sodium symporter (sss) family.	gnl|TC-DB|Q9HV74|2.A.21.9.1 Probable two-component sensor (CbrA) - Pseudomonas aeruginosa.
Arcobacter2	HD9-500m-PIT-SAG03_31	HD9-500m-PIT-SAG03_00183	CDS	21790	22905	-	fixL_2	Sensor protein FixL	2.7.13.3		Q9HV74	2.A.21.9.1	the solute:sodium symporter (sss) family.	gnl|TC-DB|Q9HV74|2.A.21.9.1 Probable two-component sensor (CbrA) - Pseudomonas aeruginosa.
Arcobacter2	HD9-500m-PIT-SAG03_46	HD9-500m-PIT-SAG03_00276	CDS	10392	11129	+	fixL_3	Sensor protein FixL	2.7.13.3		Q9HV74	2.A.21.9.1	the solute:sodium symporter (sss) family.	gnl|TC-DB|Q9HV74|2.A.21.9.1 Probable two-component sensor (CbrA) - Pseudomonas aeruginosa.
Arcobacter2	HD9-500m-PIT-SAG03_48	HD9-500m-PIT-SAG03_00347	CDS	48	1583	+	kinA	Sporulation kinase A	2.7.13.3		Q9HV74	2.A.21.9.1	the solute:sodium symporter (sss) family.	gnl|TC-DB|Q9HV74|2.A.21.9.1 Probable two-component sensor (CbrA) - Pseudomonas aeruginosa.
Arcobacter2	HD9-500m-PIT-SAG03_54	HD9-500m-PIT-SAG03_00398	CDS	165	2738	+	bepC	Outer membrane efflux protein BepC		K12543	Q9I2M2	3.A.1.109.4	the atp-binding cassette (abc) superfamily.	gnl|TC-DB|Q9I2M2|3.A.1.109.4 Probable outer membrane protein OS=Pseudomonas aeruginosa GN=PA1875 PE=4 SV=1
Arcobacter2	HD9-500m-PIT-SAG03_27	HD9-500m-PIT-SAG03_00158	CDS	23	1408	+	gatA	Glutamyl-tRNA(Gln) amidotransferase subunit A	6.3.5.7	K02433	Q9MUK5	3.A.9.1.1	the chloroplast envelope protein translocase (cept or tic-toc) family.	gnl|TC-DB|Q9MUK5|3.A.9.1.1 Toc64 - Pisum sativum (Garden pea).
Arcobacter2	HD9-500m-PIT-SAG03_8	HD9-500m-PIT-SAG03_00060	CDS	40290	42218	-	nuoL	NADH-quinone oxidoreductase subunit L	1.6.5.11	K00341	Q9PMA7	3.D.1.7.1	the h(+) or na(+)-translocating nadh dehydrogenase (ndh) family.	gnl|TC-DB|Q9PMA7|3.D.1.7.1 NADH-quinone oxidoreductase subunit L OS=Campylobacter jejuni GN=nuoL PE=3 SV=1
Arcobacter2	HD9-500m-PIT-SAG03_28	HD9-500m-PIT-SAG03_00162	CDS	1957	3240	+	gcdB	Glutaconyl-CoA decarboxylase subunit beta	4.1.1.70	K01572	Q9ZAA6	3.B.1.1.3	the na(+)-transporting carboxylic acid decarboxylase (nat-dc) family.	gnl|TC-DB|Q9ZAA6|3.B.1.1.3 GLUTACONYL-COA DECARBOXYLASE BETA SUBUNIT (EC 4.1.1.70) - Acidaminococcus fermentans.
Arcobacter2	HD9-500m-PIT-SAG03_20	HD9-500m-PIT-SAG03_00129	CDS	1067	2038	+		hypothetical protein		K07795	S5XTE7	2.A.80.1.4	the tricarboxylate transporter (ttt) family.	gnl|TC-DB|S5XTE7|2.A.80.1.4 Citrate uptake transporter, substrate binding protein OS=Corynebacterium glutamicum MB001 GN=tctC PE=4 SV=1
Arcobacter2	HD9-500m-PIT-SAG03_46	HD9-500m-PIT-SAG03_00319	CDS	48145	49479	+	alsT	Amino-acid carrier protein AlsT		K03310	W0WFC6	2.A.25.1.9	the alanine or glycine:cation symporter (agcs) family.	gnl|TC-DB|W0WFC6|2.A.25.1.9 Sodium/alanine symporter AgcS OS=Pseudomonas aeruginosa MH38 GN=agcS PE=4 SV=1
Arcobacter2	HD9-500m-PIT-SAG03_17	HD9-500m-PIT-SAG03_00103	CDS	560	1633	+	leuB	3-isopropylmalate dehydrogenase	1.1.1.85	K00052
Arcobacter2	HD9-500m-PIT-SAG03_13	HD9-500m-PIT-SAG03_00075	CDS	450	2033	-	serA	D-3-phosphoglycerate dehydrogenase	1.1.1.95	K00058
Arcobacter2	HD9-500m-PIT-SAG03_13	HD9-500m-PIT-SAG03_00085	CDS	12527	13270	-	fabG_1	3-oxoacyl-[acyl-carrier-protein] reductase FabG	1.1.1.100	K00059
Arcobacter2	HD9-500m-PIT-SAG03_8	HD9-500m-PIT-SAG03_00055	CDS	34947	35726	-	murB	UDP-N-acetylenolpyruvoylglucosamine reductase	1.3.1.98	K00075
Arcobacter2	HD9-500m-PIT-SAG03_27	HD9-500m-PIT-SAG03_00159	CDS	1438	2880	+	guaB	Inosine-5'-monophosphate dehydrogenase	1.1.1.205	K00088
Arcobacter2	HD9-500m-PIT-SAG03_31	HD9-500m-PIT-SAG03_00180	CDS	18383	19768	-		putative FAD-linked oxidoreductase	1.-.-.-	K00104
Arcobacter2	HD9-500m-PIT-SAG03_45	HD9-500m-PIT-SAG03_00266	CDS	23659	25110	-	aldHT	Aldehyde dehydrogenase%2C thermostable	1.2.1.5	K00128
Arcobacter2	HD9-500m-PIT-SAG03_47	HD9-500m-PIT-SAG03_00329	CDS	2220	3065	-	lpdA	Dihydrolipoyl dehydrogenase	1.8.1.4	K00382
Arcobacter2	HD9-500m-PIT-SAG03_13	HD9-500m-PIT-SAG03_00092	CDS	17841	18713	-		hypothetical protein		K00413
Arcobacter2	HD9-500m-PIT-SAG03_20	HD9-500m-PIT-SAG03_00128	CDS	202	741	+	gpx1	Hydroperoxy fatty acid reductase gpx1	1.11.1.22	K00432
Arcobacter2	HD9-500m-PIT-SAG03_46	HD9-500m-PIT-SAG03_00326	CDS	55486	56523	-	lly	4-hydroxyphenylpyruvate dioxygenase	1.13.11.27	K00457
Arcobacter2	HD9-500m-PIT-SAG03_53	HD9-500m-PIT-SAG03_00386	CDS	2232	3029	-	phhA	Phenylalanine-4-hydroxylase	1.14.16.1	K00500
Arcobacter2	HD9-500m-PIT-SAG03_8	HD9-500m-PIT-SAG03_00025	CDS	5351	6112	+	lgrA	Linear gramicidin synthase subunit A		K00604
Arcobacter2	HD9-500m-PIT-SAG03_52	HD9-500m-PIT-SAG03_00379	CDS	5849	6853	+	tal	Transaldolase	2.2.1.2	K00616
Arcobacter2	HD9-500m-PIT-SAG03_44	HD9-500m-PIT-SAG03_00239	CDS	7201	7662	+	argA	Amino-acid acetyltransferase	2.3.1.1	K00619
Arcobacter2	HD9-500m-PIT-SAG03_47	HD9-500m-PIT-SAG03_00327	CDS	168	1355	+	dapD	2%2C3%2C4%2C5-tetrahydropyridine-2%2C6-dicarboxylate N-succinyltransferase	2.3.1.117	K00674
Arcobacter2	HD9-500m-PIT-SAG03_7	HD9-500m-PIT-SAG03_00015	CDS	80	691	-	pyrE_1	Orotate phosphoribosyltransferase	2.4.2.10	K00762
Arcobacter2	HD9-500m-PIT-SAG03_19	HD9-500m-PIT-SAG03_00126	CDS	80	691	-	pyrE_2	Orotate phosphoribosyltransferase	2.4.2.10	K00762
Arcobacter2	HD9-500m-PIT-SAG03_18	HD9-500m-PIT-SAG03_00114	CDS	7399	8220	-	nadC	putative nicotinate-nucleotide pyrophosphorylase [carboxylating]	2.4.2.19	K00767
Arcobacter2	HD9-500m-PIT-SAG03_52	HD9-500m-PIT-SAG03_00383	CDS	9174	10295	-	tgt	Queuine tRNA-ribosyltransferase	2.4.2.29	K00773
Arcobacter2	HD9-500m-PIT-SAG03_10	HD9-500m-PIT-SAG03_00065	CDS	503	913	-	thiE	Thiamine-phosphate synthase	2.5.1.3	K00788
Arcobacter2	HD9-500m-PIT-SAG03_46	HD9-500m-PIT-SAG03_00291	CDS	22967	23524	+	speE	Polyamine aminopropyltransferase	2.5.1.16	K00797
Arcobacter2	HD9-500m-PIT-SAG03_13	HD9-500m-PIT-SAG03_00078	CDS	4704	5981	-	aroA1	3-phosphoshikimate 1-carboxyvinyltransferase 1	2.5.1.19	K00800
Arcobacter2	HD9-500m-PIT-SAG03_46	HD9-500m-PIT-SAG03_00322	CDS	51791	52912	-	hisC	Histidinol-phosphate aminotransferase	2.6.1.9	K00817
Arcobacter2	HD9-500m-PIT-SAG03_46	HD9-500m-PIT-SAG03_00292	CDS	23574	24179	+	coaE	Dephospho-CoA kinase	2.7.1.24	K00859
Arcobacter2	HD9-500m-PIT-SAG03_8	HD9-500m-PIT-SAG03_00027	CDS	7234	7887	+	cysC	Adenylyl-sulfate kinase	2.7.1.25	K00860
Arcobacter2	HD9-500m-PIT-SAG03_51	HD9-500m-PIT-SAG03_00366	CDS	128	1621	-	glpK	Glycerol kinase	2.7.1.30	K00864
Arcobacter2	HD9-500m-PIT-SAG03_18	HD9-500m-PIT-SAG03_00109	CDS	2687	3568	-	thrB	Homoserine kinase	2.7.1.39	K00872
Arcobacter2	HD9-500m-PIT-SAG03_45	HD9-500m-PIT-SAG03_00265	CDS	22065	23408	-	pyk	Pyruvate kinase	2.7.1.40	K00873
Arcobacter2	HD9-500m-PIT-SAG03_18	HD9-500m-PIT-SAG03_00123	CDS	16411	17199	-	ispE	4-diphosphocytidyl-2-C-methyl-D-erythritol kinase	2.7.1.148	K00919
Arcobacter2	HD9-500m-PIT-SAG03_52	HD9-500m-PIT-SAG03_00372	CDS	182	544	+	acpS	Holo-[acyl-carrier-protein] synthase	2.7.8.7	K00997
Arcobacter2	HD9-500m-PIT-SAG03_8	HD9-500m-PIT-SAG03_00052	CDS	30975	31865	-	bioB	Biotin synthase	2.8.1.6	K01012
Arcobacter2	HD9-500m-PIT-SAG03_52	HD9-500m-PIT-SAG03_00378	CDS	5229	5849	+	SERB	Phosphoserine phosphatase	3.1.3.3	K01079
Arcobacter2	HD9-500m-PIT-SAG03_25	HD9-500m-PIT-SAG03_00155	CDS	1447	2103	+	ppaX	Pyrophosphatase PpaX	3.6.1.1	K01091
Arcobacter2	HD9-500m-PIT-SAG03_46	HD9-500m-PIT-SAG03_00271	CDS	5001	5477	+	pgpA	Phosphatidylglycerophosphatase A	3.1.3.27	K01095
Arcobacter2	HD9-500m-PIT-SAG03_47	HD9-500m-PIT-SAG03_00338	CDS	10963	11814	+	speB	Agmatinase	3.5.3.11	K01480
Arcobacter2	HD9-500m-PIT-SAG03_12	HD9-500m-PIT-SAG03_00070	CDS	392	1291	-	ribA	GTP cyclohydrolase-2	3.5.4.25	K01497
Arcobacter2	HD9-500m-PIT-SAG03_28	HD9-500m-PIT-SAG03_00163	CDS	3262	4842	+	pckA	Phosphoenolpyruvate carboxykinase (ATP)	4.1.1.49	K01610
Arcobacter2	HD9-500m-PIT-SAG03_52	HD9-500m-PIT-SAG03_00380	CDS	6984	8345	+	aroH	Phospho-2-dehydro-3-deoxyheptonate aldolase	2.5.1.54	K01626
Arcobacter2	HD9-500m-PIT-SAG03_18	HD9-500m-PIT-SAG03_00117	CDS	10018	10329	+		hypothetical protein		K01633
Arcobacter2	HD9-500m-PIT-SAG03_8	HD9-500m-PIT-SAG03_00043	CDS	22316	23311	-	legI	N%2CN'-diacetyllegionaminic acid synthase	2.5.1.101	K01654
Arcobacter2	HD9-500m-PIT-SAG03_50	HD9-500m-PIT-SAG03_00358	CDS	3805	5502	+	ilvD	Dihydroxy-acid dehydratase	4.2.1.9	K01687
Arcobacter2	HD9-500m-PIT-SAG03_8	HD9-500m-PIT-SAG03_00048	CDS	27402	28676	+	eno	Enolase	4.2.1.11	K01689
Arcobacter2	HD9-500m-PIT-SAG03_44	HD9-500m-PIT-SAG03_00234	CDS	4510	5082	+	hisB	Imidazoleglycerol-phosphate dehydratase	4.2.1.19	K01693
Arcobacter2	HD9-500m-PIT-SAG03_45	HD9-500m-PIT-SAG03_00255	CDS	12453	13721	+	dmdA	2%2C3-dimethylmalate dehydratase large subunit	4.2.1.85	K01703
Arcobacter2	HD9-500m-PIT-SAG03_17	HD9-500m-PIT-SAG03_00102	CDS	57	557	+	DmdB	2%2C3-dimethylmalate dehydratase small subunit	4.2.1.85	K01704
Arcobacter2	HD9-500m-PIT-SAG03_8	HD9-500m-PIT-SAG03_00020	CDS	2086	3111	-	rfbB	dTDP-glucose 4%2C6-dehydratase	4.2.1.46	K01710
Arcobacter2	HD9-500m-PIT-SAG03_53	HD9-500m-PIT-SAG03_00385	CDS	1883	2221	-		Putative pterin-4-alpha-carbinolamine dehydratase	4.2.1.96	K01724
Arcobacter2	HD9-500m-PIT-SAG03_13	HD9-500m-PIT-SAG03_00087	CDS	14186	14656	-		hypothetical protein		K01737
Arcobacter2	HD9-500m-PIT-SAG03_46	HD9-500m-PIT-SAG03_00320	CDS	49572	50948	+	dsdA	D-serine dehydratase	4.3.1.18	K01753
Arcobacter2	HD9-500m-PIT-SAG03_46	HD9-500m-PIT-SAG03_00293	CDS	24176	24913	+	dapF	Diaminopimelate epimerase	5.1.1.7	K01778
Arcobacter2	HD9-500m-PIT-SAG03_8	HD9-500m-PIT-SAG03_00021	CDS	3108	3677	-	rfbC	dTDP-4-dehydrorhamnose 3%2C5-epimerase	5.1.3.13	K01790
Arcobacter2	HD9-500m-PIT-SAG03_8	HD9-500m-PIT-SAG03_00042	CDS	21162	22319	-	legG	GDP/UDP-N%2CN'-diacetylbacillosamine 2-epimerase (hydrolyzing)	3.2.1.184	K01791
Arcobacter2	HD9-500m-PIT-SAG03_47	HD9-500m-PIT-SAG03_00342	CDS	14349	15629	+	hemL	Glutamate-1-semialdehyde 2%2C1-aminomutase	5.4.3.8	K01845
Arcobacter2	HD9-500m-PIT-SAG03_45	HD9-500m-PIT-SAG03_00262	CDS	18059	19867	-	thrZ	Threonine--tRNA ligase 2	6.1.1.3	K01868
Arcobacter2	HD9-500m-PIT-SAG03_13	HD9-500m-PIT-SAG03_00080	CDS	8299	9291	-	pheS	Phenylalanine--tRNA ligase alpha subunit	6.1.1.20	K01889
Arcobacter2	HD9-500m-PIT-SAG03_13	HD9-500m-PIT-SAG03_00079	CDS	5981	8302	-	pheT	Phenylalanine--tRNA ligase beta subunit	6.1.1.20	K01890
Arcobacter2	HD9-500m-PIT-SAG03_22	HD9-500m-PIT-SAG03_00146	CDS	7045	7866	-	panC	Pantothenate synthetase	6.3.2.1	K01918
Arcobacter2	HD9-500m-PIT-SAG03_46	HD9-500m-PIT-SAG03_00290	CDS	21789	22784	-	purM	Phosphoribosylformylglycinamidine cyclo-ligase	6.3.3.1	K01933
Arcobacter2	HD9-500m-PIT-SAG03_46	HD9-500m-PIT-SAG03_00279	CDS	12960	14210	-	purA	Adenylosuccinate synthetase	6.3.4.4	K01939
Arcobacter2	HD9-500m-PIT-SAG03_46	HD9-500m-PIT-SAG03_00311	CDS	41998	42711	+	guaA	GMP synthase [glutamine-hydrolyzing]	6.3.5.2	K01951
Arcobacter2	HD9-500m-PIT-SAG03_8	HD9-500m-PIT-SAG03_00035	CDS	13472	15142	+	asnB	Asparagine synthetase [glutamine-hydrolyzing] 1	6.3.5.4	K01953
Arcobacter2	HD9-500m-PIT-SAG03_46	HD9-500m-PIT-SAG03_00273	CDS	6779	7423	-	carA_1	Carbamoyl-phosphate synthase small chain	6.3.5.5	K01954
Arcobacter2	HD9-500m-PIT-SAG03_46	HD9-500m-PIT-SAG03_00277	CDS	11281	12402	-	carA_2	Carbamoyl-phosphate synthase small chain	6.3.5.5	K01956
Arcobacter2	HD9-500m-PIT-SAG03_45	HD9-500m-PIT-SAG03_00244	CDS	2104	2772	-		hypothetical protein		K02039
Arcobacter2	HD9-500m-PIT-SAG03_10	HD9-500m-PIT-SAG03_00064	CDS	60	551	+		hypothetical protein		K02169
Arcobacter2	HD9-500m-PIT-SAG03_50	HD9-500m-PIT-SAG03_00365	CDS	10932	12323	-	cobQ	Cobyric acid synthase		K02232
Arcobacter2	HD9-500m-PIT-SAG03_54	HD9-500m-PIT-SAG03_00399	CDS	2590	4245	-	fusA	Elongation factor G		K02355
Arcobacter2	HD9-500m-PIT-SAG03_32	HD9-500m-PIT-SAG03_00192	CDS	6823	7530	-	flgH	Flagellar L-ring protein		K02393
Arcobacter2	HD9-500m-PIT-SAG03_32	HD9-500m-PIT-SAG03_00191	CDS	5012	6763	-	flgK	Flagellar hook-associated protein 1		K02396
Arcobacter2	HD9-500m-PIT-SAG03_32	HD9-500m-PIT-SAG03_00190	CDS	3641	4996	-	fliD	Flagellar hook-associated protein 2		K02407
Arcobacter2	HD9-500m-PIT-SAG03_32	HD9-500m-PIT-SAG03_00194	CDS	7944	8477	-		hypothetical protein		K02415
Arcobacter2	HD9-500m-PIT-SAG03_32	HD9-500m-PIT-SAG03_00189	CDS	3214	3570	-	fliS	Flagellar protein FliS		K02422
Arcobacter2	HD9-500m-PIT-SAG03_52	HD9-500m-PIT-SAG03_00382	CDS	8746	9036	-	gatC	Glutamyl-tRNA(Gln) amidotransferase subunit C	6.3.5.-	K02435
Arcobacter2	HD9-500m-PIT-SAG03_26	HD9-500m-PIT-SAG03_00156	CDS	1742	2203	-		hypothetical protein		K02456
Arcobacter2	HD9-500m-PIT-SAG03_50	HD9-500m-PIT-SAG03_00360	CDS	7078	7749	+	baeR	Transcriptional regulatory protein BaeR		K02483
Arcobacter2	HD9-500m-PIT-SAG03_50	HD9-500m-PIT-SAG03_00361	CDS	7746	8966	+	qseC	Sensor protein QseC	2.7.13.3	K02484
Arcobacter2	HD9-500m-PIT-SAG03_13	HD9-500m-PIT-SAG03_00081	CDS	9469	9801	+		putative HIT-like protein		K02503
Arcobacter2	HD9-500m-PIT-SAG03_45	HD9-500m-PIT-SAG03_00261	CDS	17520	18062	-	infC	Translation initiation factor IF-3		K02520
Arcobacter2	HD9-500m-PIT-SAG03_18	HD9-500m-PIT-SAG03_00111	CDS	4075	4974	-	lpxC	UDP-3-O-acyl-N-acetylglucosamine deacetylase	3.5.1.108	K02535
Arcobacter2	HD9-500m-PIT-SAG03_45	HD9-500m-PIT-SAG03_00251	CDS	9114	10181	-	prfA	Peptide chain release factor RF1		K02835
Arcobacter2	HD9-500m-PIT-SAG03_18	HD9-500m-PIT-SAG03_00120	CDS	12416	13510	+	prfB	Peptide chain release factor 2		K02836
Arcobacter2	HD9-500m-PIT-SAG03_3	HD9-500m-PIT-SAG03_00005	CDS	100	657	-	frr_1	Ribosome-recycling factor		K02838
Arcobacter2	HD9-500m-PIT-SAG03_7	HD9-500m-PIT-SAG03_00016	CDS	701	1258	-	frr_2	Ribosome-recycling factor		K02838
Arcobacter2	HD9-500m-PIT-SAG03_38	HD9-500m-PIT-SAG03_00211	CDS	513	1070	-	frr_4	Ribosome-recycling factor		K02838
Arcobacter2	HD9-500m-PIT-SAG03_25	HD9-500m-PIT-SAG03_00153	CDS	56	475	+	rplM	50S ribosomal protein L13		K02871
Arcobacter2	HD9-500m-PIT-SAG03_45	HD9-500m-PIT-SAG03_00259	CDS	16692	17051	-	rplT	50S ribosomal protein L20		K02887
Arcobacter2	HD9-500m-PIT-SAG03_45	HD9-500m-PIT-SAG03_00260	CDS	17158	17355	-	rpmI	50S ribosomal protein L35		K02916
Arcobacter2	HD9-500m-PIT-SAG03_13	HD9-500m-PIT-SAG03_00076	CDS	2050	3702	-	rpsA	30S ribosomal protein S1		K02945
Arcobacter2	HD9-500m-PIT-SAG03_54	HD9-500m-PIT-SAG03_00401	CDS	4739	5113	-	rpsL	30S ribosomal protein S12		K02950
Arcobacter2	HD9-500m-PIT-SAG03_45	HD9-500m-PIT-SAG03_00252	CDS	10201	10461	-	rpsT	30S ribosomal protein S20		K02968
Arcobacter2	HD9-500m-PIT-SAG03_42	HD9-500m-PIT-SAG03_00225	CDS	5060	5272	+	rpsU	30S ribosomal protein S21		K02970
Arcobacter2	HD9-500m-PIT-SAG03_54	HD9-500m-PIT-SAG03_00400	CDS	4255	4722	-	rpsG	30S ribosomal protein S7		K02992
Arcobacter2	HD9-500m-PIT-SAG03_25	HD9-500m-PIT-SAG03_00154	CDS	481	870	+	rpsI	30S ribosomal protein S9		K02996
Arcobacter2	HD9-500m-PIT-SAG03_3	HD9-500m-PIT-SAG03_00007	CDS	1645	1902	-		hypothetical protein		K03075
Arcobacter2	HD9-500m-PIT-SAG03_7	HD9-500m-PIT-SAG03_00018	CDS	2246	2503	-		hypothetical protein		K03075
Arcobacter2	HD9-500m-PIT-SAG03_9	HD9-500m-PIT-SAG03_00061	CDS	27	284	+		hypothetical protein		K03075
Arcobacter2	HD9-500m-PIT-SAG03_38	HD9-500m-PIT-SAG03_00213	CDS	2058	2315	-		hypothetical protein		K03075
Arcobacter2	HD9-500m-PIT-SAG03_49	HD9-500m-PIT-SAG03_00352	CDS	1122	1379	-		hypothetical protein		K03075
Arcobacter2	HD9-500m-PIT-SAG03_55	HD9-500m-PIT-SAG03_00419	CDS	27	284	+		hypothetical protein		K03075
Arcobacter2	HD9-500m-PIT-SAG03_47	HD9-500m-PIT-SAG03_00346	CDS	17231	18955	-	rpoD	RNA polymerase sigma factor RpoD		K03086
Arcobacter2	HD9-500m-PIT-SAG03_48	HD9-500m-PIT-SAG03_00351	CDS	4771	6126	-	thiC	Phosphomethylpyrimidine synthase	4.1.99.17	K03147
Arcobacter2	HD9-500m-PIT-SAG03_18	HD9-500m-PIT-SAG03_00124	CDS	17196	18002	-	truB	tRNA pseudouridine synthase B	5.4.99.25	K03177
Arcobacter2	HD9-500m-PIT-SAG03_44	HD9-500m-PIT-SAG03_00235	CDS	5079	5576	+	kdsC	3-deoxy-D-manno-octulosonate 8-phosphate phosphatase KdsC	3.1.3.45	K03270
Arcobacter2	HD9-500m-PIT-SAG03_50	HD9-500m-PIT-SAG03_00362	CDS	9002	9673	-	cbiL	Cobalt-precorrin-2 C(20)-methyltransferase	2.1.1.151	K03394
Arcobacter2	HD9-500m-PIT-SAG03_46	HD9-500m-PIT-SAG03_00274	CDS	7566	10133	+	tar_1	Methyl-accepting chemotaxis protein II		K03406
Arcobacter2	HD9-500m-PIT-SAG03_52	HD9-500m-PIT-SAG03_00374	CDS	1401	3275	+	tar_2	Methyl-accepting chemotaxis protein II		K03406
Arcobacter2	HD9-500m-PIT-SAG03_45	HD9-500m-PIT-SAG03_00253	CDS	10556	11890	+	glmM	Phosphoglucosamine mutase	5.4.2.10	K03431
Arcobacter2	HD9-500m-PIT-SAG03_47	HD9-500m-PIT-SAG03_00334	CDS	6444	7640	-	trmB	tRNA (guanine-N(7)-)-methyltransferase	2.1.1.33	K03439
Arcobacter2	HD9-500m-PIT-SAG03_18	HD9-500m-PIT-SAG03_00115	CDS	8217	9209	-	nadA	Quinolinate synthase A	2.5.1.72	K03517
Arcobacter2	HD9-500m-PIT-SAG03_13	HD9-500m-PIT-SAG03_00077	CDS	3851	4675	-	ispH	4-hydroxy-3-methylbut-2-enyl diphosphate reductase	1.17.7.4	K03527
Arcobacter2	HD9-500m-PIT-SAG03_8	HD9-500m-PIT-SAG03_00047	CDS	26195	27232	+	recA	Protein RecA		K03553
Arcobacter2	HD9-500m-PIT-SAG03_46	HD9-500m-PIT-SAG03_00302	CDS	31628	32116	-	greA	Transcription elongation factor GreA		K03624
Arcobacter2	HD9-500m-PIT-SAG03_42	HD9-500m-PIT-SAG03_00224	CDS	4462	4932	-	moaC	Cyclic pyranopterin monophosphate synthase	4.6.1.17	K03637
Arcobacter2	HD9-500m-PIT-SAG03_44	HD9-500m-PIT-SAG03_00233	CDS	3686	4501	+	rlpA	Endolytic peptidoglycan transglycosylase RlpA	4.2.2.-	K03642
Arcobacter2	HD9-500m-PIT-SAG03_18	HD9-500m-PIT-SAG03_00125	CDS	18202	20253	-	pcrA	ATP-dependent DNA helicase PcrA	3.6.4.12	K03657
Arcobacter2	HD9-500m-PIT-SAG03_18	HD9-500m-PIT-SAG03_00122	CDS	15936	16409	-	smpB	SsrA-binding protein		K03664
Arcobacter2	HD9-500m-PIT-SAG03_44	HD9-500m-PIT-SAG03_00228	CDS	45	1160	+	clpY	ATP-dependent protease ATPase subunit ClpY		K03667
Arcobacter2	HD9-500m-PIT-SAG03_15	HD9-500m-PIT-SAG03_00096	CDS	56	1576	+	por	Pyruvate synthase	1.2.7.1	K03737
Arcobacter2	HD9-500m-PIT-SAG03_13	HD9-500m-PIT-SAG03_00089	CDS	15326	16546	-	moeA	Molybdopterin molybdenumtransferase	2.10.1.1	K03750
Arcobacter2	HD9-500m-PIT-SAG03_45	HD9-500m-PIT-SAG03_00256	CDS	13725	14672	+	mobA	putative molybdenum cofactor guanylyltransferase	2.7.7.77	K03752
Arcobacter2	HD9-500m-PIT-SAG03_46	HD9-500m-PIT-SAG03_00307	CDS	37625	38809	+	aer_6	Aerotaxis receptor		K03776
Arcobacter2	HD9-500m-PIT-SAG03_42	HD9-500m-PIT-SAG03_00219	CDS	928	1722	+	surE	5'-nucleotidase SurE	3.1.3.5	K03787
Arcobacter2	HD9-500m-PIT-SAG03_46	HD9-500m-PIT-SAG03_00294	CDS	24910	25644	+		hypothetical protein		K03796
Arcobacter2	HD9-500m-PIT-SAG03_48	HD9-500m-PIT-SAG03_00348	CDS	2244	2870	+		hypothetical protein		K03796
Arcobacter2	HD9-500m-PIT-SAG03_44	HD9-500m-PIT-SAG03_00238	CDS	6603	7211	+	engB	putative GTP-binding protein EngB		K03978
Arcobacter2	HD9-500m-PIT-SAG03_32	HD9-500m-PIT-SAG03_00187	CDS	1968	2951	+	tilS	tRNA(Ile)-lysidine synthase	6.3.4.19	K04075
Arcobacter2	HD9-500m-PIT-SAG03_4	HD9-500m-PIT-SAG03_00008	CDS	106	1875	+	mrdA	Peptidoglycan D%2CD-transpeptidase MrdA	3.4.16.4	K05515
Arcobacter2	HD9-500m-PIT-SAG03_47	HD9-500m-PIT-SAG03_00336	CDS	8875	9837	-	rluD	Ribosomal large subunit pseudouridine synthase D	5.4.99.23	K06180
Arcobacter2	HD9-500m-PIT-SAG03_54	HD9-500m-PIT-SAG03_00415	CDS	11768	12655	-		putative RNA pseudouridine synthase	5.4.99.-	K06180
Arcobacter2	HD9-500m-PIT-SAG03_18	HD9-500m-PIT-SAG03_00113	CDS	6340	7320	-	nrnA	Bifunctional oligoribonuclease and PAP phosphatase NrnA	3.1.-.-	K06881
Arcobacter2	HD9-500m-PIT-SAG03_47	HD9-500m-PIT-SAG03_00335	CDS	7647	8927	-		hypothetical protein		K06882
Arcobacter2	HD9-500m-PIT-SAG03_34	HD9-500m-PIT-SAG03_00202	CDS	307	753	-		hypothetical protein		K06889
Arcobacter2	HD9-500m-PIT-SAG03_46	HD9-500m-PIT-SAG03_00299	CDS	28525	29226	+	yhhW_1	Quercetin 2%2C3-dioxygenase	1.13.11.24	K06911
Arcobacter2	HD9-500m-PIT-SAG03_13	HD9-500m-PIT-SAG03_00088	CDS	14658	15329	-	queC	7-cyano-7-deazaguanine synthase	6.3.4.20	K06920
Arcobacter2	HD9-500m-PIT-SAG03_34	HD9-500m-PIT-SAG03_00203	CDS	870	1229	-	rlmK	Ribosomal RNA large subunit methyltransferase K	2.1.1.264	K06969
Arcobacter2	HD9-500m-PIT-SAG03_46	HD9-500m-PIT-SAG03_00308	CDS	38896	40137	-	mnmG	tRNA uridine 5-carboxymethylaminomethyl modification enzyme MnmG		K07007
Arcobacter2	HD9-500m-PIT-SAG03_8	HD9-500m-PIT-SAG03_00053	CDS	31816	32328	-		hypothetical protein		K07095
Arcobacter2	HD9-500m-PIT-SAG03_31	HD9-500m-PIT-SAG03_00177	CDS	15155	15859	+	prpE	Bis(5'-nucleosyl)-tetraphosphatase PrpE [asymmetrical]	3.6.1.17	K07313
Arcobacter2	HD9-500m-PIT-SAG03_52	HD9-500m-PIT-SAG03_00377	CDS	4709	5095	-	yqgF	Putative pre-16S rRNA nuclease	3.1.-.-	K07447
Arcobacter2	HD9-500m-PIT-SAG03_31	HD9-500m-PIT-SAG03_00174	CDS	12774	13994	-		hypothetical protein		K07493
Arcobacter2	HD9-500m-PIT-SAG03_45	HD9-500m-PIT-SAG03_00258	CDS	15305	16135	+		hypothetical protein		K07497
Arcobacter2	HD9-500m-PIT-SAG03_46	HD9-500m-PIT-SAG03_00309	CDS	40170	41393	-	mltC	Membrane-bound lytic murein transglycosylase C	4.2.2.-	K08306
Arcobacter2	HD9-500m-PIT-SAG03_13	HD9-500m-PIT-SAG03_00083	CDS	10839	12092	-	fabF	3-oxoacyl-[acyl-carrier-protein] synthase 2	2.3.1.179	K09458
Arcobacter2	HD9-500m-PIT-SAG03_8	HD9-500m-PIT-SAG03_00037	CDS	15855	16916	+		hypothetical protein		K09726
Arcobacter2	HD9-500m-PIT-SAG03_36	HD9-500m-PIT-SAG03_00207	CDS	599	1030	-	rimP	Ribosome maturation factor RimP		K09748
Arcobacter2	HD9-500m-PIT-SAG03_13	HD9-500m-PIT-SAG03_00091	CDS	17069	17737	+	rsmE	Ribosomal RNA small subunit methyltransferase E	2.1.1.193	K09761
Arcobacter2	HD9-500m-PIT-SAG03_44	HD9-500m-PIT-SAG03_00237	CDS	6103	6606	+	lptA	Lipopolysaccharide export system protein LptA		K09774
Arcobacter2	HD9-500m-PIT-SAG03_46	HD9-500m-PIT-SAG03_00278	CDS	12403	12954	-		hypothetical protein		K09804
Arcobacter2	HD9-500m-PIT-SAG03_47	HD9-500m-PIT-SAG03_00332	CDS	4990	5808	-		hypothetical protein		K09811
Arcobacter2	HD9-500m-PIT-SAG03_13	HD9-500m-PIT-SAG03_00086	CDS	13373	14128	-	queE	7-carboxy-7-deazaguanine synthase	4.3.99.3	K10026
[truncated: 5,262 more rows]

## Sheet: Table_S3_selected_contigs
		Coverage_by_metagenome
[truncated: 9 more rows]

## Sheet: Table_S4_Glycoside_Hydrolases
Species	Glycoside Hydrolase Family	Suggested substrate
[truncated: 284 more rows]
